# Supplementary material for: 3D Geometric Morphometrics Reveals Convergent Character Displacement in the Central European Contact Zone between Two Species of Hedgehogs (Genus Erinaceus)
Source: Animals (Basel). 2020 Oct 4;10(10):1803. doi: 10.3390/ani10101803 (PMC7650550; doi:10.3390/ani10101803)
Supplement: Supplementary file 1 [file animals-10-01803-s001.zip]

Archive with 1 entries (1 files):
- animals-926416-supplementary.xls
