# Supplementary material for: 3D Geometric Morphometrics Reveals Convergent Character Displacement in the Central European Contact Zone between Two Species of Hedgehogs (Genus Erinaceus)
Source: Animals (Basel). 2020 Oct 4;10(10):1803. doi: 10.3390/ani10101803 (PMC7650550; doi:10.3390/ani10101803)
Supplement: Supplementary file 1 [file animals-10-01803-s001.zip › animals-926416-supplementary.xls]

## Sheet: S1
Table S1: For each sample, species determination, geograhical coordinates, sex, weight, lenght and missing data are given.
running no.	Erinaceus	N	E	sex	weight (g)	lenght (cm)	dorsal	ventral	mandibula
CZ 10	europaeus	50.4252	14.2517	f	385	26
CZ 20	europaeus	50.5415	14.1275	m	240	24	x	x
CZ 23	europaeus	50.4994	13.6383	f	295	23			x
CZ 28	europaeus	49.9622	14.0613	m	465	33
CZ 3	europaeus	50.4567	14.3779	m	175	22
CZ 37	europaeus	50.0812	14.4427	f	505	37.5
CZ 5	europaeus	50.5672	15.901	f	265	24
CZ 53	europaeus	49.7826	14.684	m	485	28
CZ 67	europaeus	50.5123	16.0144	f	595	35
CZ 68	europaeus	49.8346	14.7027	m	705	38
CZ 70	europaeus	50.3525	15.9203	f	1025	44
CZ 8	europaeus	50.6808	14.5326	m	1035	37
CZ 83	europaeus	49.8346	14.7027	f	450	34
CZ 9	europaeus	50.5415	14.1275	m	385	29
G25626	europaeus	53.5057	13.0842	NA	NA	NA
G25974	europaeus	50.7536	6.66285	f	NA	NA
G26340	europaeus	50.7536	6.66285	NA	NA	NA
G26958	europaeus	53.5057	13.0842	NA	NA	NA
G27066	europaeus	51.3805	12.4992	NA	NA	NA
G27068	europaeus	51.3805	12.4992	NA	NA	NA
G27070	europaeus	51.3805	12.4992	NA	NA	NA
G29226	europaeus	51.3805	12.4992	NA	NA	NA
G29359	europaeus	53.5057	13.0842	NA	NA	NA
G29557	europaeus	53.5057	13.0842	NA	NA	NA
G33721	europaeus	51.4811	13.1221	NA	NA	NA
G38350	europaeus	48.0334	11.2069	NA	NA	NA
G38353	europaeus	52.578	12.73	NA	NA	NA
G38357	europaeus	52.4298	14.2072	NA	NA	NA
G40522	europaeus	52.7819	14.0283	f	NA	NA
CZ 100	roumanicus	50.0812	14.4427	m	230	30
B 30	roumanicus	50.0812	14.4427	f	410	30
CZ 1	roumanicus	50.0812	14.4427	m	795	29
CZ 27	roumanicus	50.0812	14.4427	f	380	30
CZ 30	roumanicus	50.0812	14.4427	f	280	22
CZ 51	roumanicus	50.0812	14.4427	m	470	33
CZ 54	roumanicus	50.0812	14.4427	m	250	23
CZ 56	roumanicus	50.0812	14.4427	m	240	28
CZ 57	roumanicus	50.0812	14.4427	f	280	26
CZ 6	roumanicus	50.0248	15.2037	f	350	16
CZ 7	roumanicus	50.5415	14.1275	f	260	25
CZ 81	roumanicus	50.0812	14.4427	f	420	37
CZ 87	roumanicus	50.0812	14.4427	m	460	29
CZ 89	roumanicus	50.0812	14.4427	m	490	32
SK102	roumanicus	48.2195	18.6049	m	475	NA
SK117	roumanicus	49.3069	21.5694	f	391	NA
SK122	roumanicus	48.5749	19.9497	f	395	NA
SK126	roumanicus	48.5905	17.8253	f	411	NA
SK13	roumanicus	48.3165	18.085	f	NA	NA
SK80	roumanicus	49.2238	18.7461	m	548	NA
SK88	roumanicus	48.6628	20.5329	m	468	NA
SK89	roumanicus	48.1519	17.875	m	585	NA
SK92	roumanicus	48.7405	21.414	m	635	NA
SK94	roumanicus	47.9849	18.1661	m	599	NA
SK95	roumanicus	47.9849	18.1661	m	515	NA
SK99	roumanicus	47.9926	17.6159	f	412	NA
H28224	W-hybrid	52.2964	13.6288	NA	NA	NA
H28295	W-hybrid	52.3534	13.3039	m	NA	NA
H30384	W-hybrid	52.2964	13.6288	m	NA	NA
H30964	W-hybrid	48.9908	12.0356	NA	NA	NA
H30965	W-hybrid	NA	NA	NA	NA	NA
H37393	W-hybrid	52.5783	13.4053	f	NA	NA
H46098	W-hybrid	52.6346	13.4972	f	NA	NA
H46191	W-hybrid	50.0812	14.4427	m	NA	NA
H47002	hybrid	NA	NA	m	NA	NA
H47027	hybrid	NA	NA	f	NA	NA
H48024	hybrid	NA	NA	m	NA	NA
H48078	hybrid	NA	NA	m	NA	NA
H48088	hybrid	NA	NA	NA	NA	NA
H48621	hybrid	NA	NA	m	NA	NA
H49063	hybrid	NA	NA	f	NA	NA

## Sheet: S2
Table S2: Coordinates of landmarks
Ventral					Dorsal					Mandibula
ERFB30	0.000	-0.001	0.000		ERFB30	0.000	0.000	0.001		ERFB30	0.000	0.000	0.000
	-13.092	0.567	-2.158			0.908	1.898	-3.599			-2.313	2.771	0.515
	-28.143	-4.323	4.090			4.606	1.793	1.752			8.140	-1.676	0.806
	-20.233	-7.101	-0.758			1.743	-0.071	0.358			20.648	1.141	-2.045
	-22.378	-12.840	2.763			4.609	-3.363	-6.539			24.407	1.126	0.024
	-30.299	-13.453	-1.008			8.583	-0.039	11.980			28.730	-0.361	-1.500
	-24.076	0.658	3.857			9.360	-0.147	8.403			34.734	-0.728	0.537
	-36.452	0.919	3.252			15.943	1.337	12.854			36.617	2.686	-0.462
	-32.012	-4.615	-3.717			17.841	-3.957	5.475			32.906	3.345	2.165
	-37.704	-11.581	1.553			13.411	-5.819	-1.216			35.271	10.410	4.768
	-43.364	-7.995	5.284			27.390	-2.028	15.581			27.512	9.760	-4.630
	-45.368	-4.132	-0.049			31.488	-2.096	15.581			28.206	14.358	0.479
	-41.845	0.897	11.072			34.263	1.212	11.893			25.181	14.837	-1.195
						23.289	-8.516	6.791
ERMCZ1	0.000	0.000	-0.001			27.671	-12.475	0.667		ERMC100	0.000	0.000	0.000
	-11.557	0.767	7.260			34.978	-11.214	6.627			-3.277	3.176	-3.659
	-28.777	-5.575	6.136			41.641	1.054	12.888			8.647	-1.433	-2.383
	-18.932	-7.247	7.008			49.687	0.888	8.708			20.650	1.794	-0.716
	-20.599	-13.999	9.090			47.912	-5.231	3.785			25.484	2.682	2.869
	-29.052	-14.754	2.430			45.662	-8.052	3.784			28.461	0.369	0.409
	-24.149	0.964	6.990			42.181	-11.208	3.783			33.100	-0.249	0.231
	-37.408	1.379	5.152								35.253	2.536	-1.891
	-32.103	-4.387	1.188		ERMCZ1	0.000	0.000	0.000			31.774	3.346	-1.775
	-38.569	-11.584	3.463			1.386	2.489	0.000			34.760	10.191	2.813
	-44.032	-8.036	6.923			6.414	1.769	11.094			28.983	10.438	0.265
	-45.788	-3.958	9.706			3.459	-0.392	11.094			28.831	14.706	1.189
	-43.360	1.372	11.815			6.911	-4.054	7.899			25.983	14.867	2.562
						9.097	-0.443	9.926
EEMCZ3	0.000	0.000	0.000			11.278	-0.904	7.827		ERMCZ1	0.000	0.000	0.000
	-14.629	0.689	-4.815			18.931	0.856	9.967			-3.728	3.309	-2.998
	-34.198	-5.749	0.606			20.225	-4.837	9.435			9.402	-0.190	6.722
	-20.488	-8.396	4.338			13.127	-6.744	-6.020			21.632	3.656	-0.146
	-21.756	-15.847	-0.852			29.128	-4.269	-4.975			25.951	4.931	6.730
	-34.650	-16.165	-7.570			34.150	-3.276	8.120			29.682	1.948	1.755
	-27.651	1.330	5.324			34.523	-0.659	8.120			36.873	2.468	-2.251
	-41.126	2.085	6.338			22.102	-9.877	-4.904			38.414	5.708	-0.275
	-35.697	-3.673	-0.060			27.159	-14.830	-1.661			34.417	5.660	3.319
	-45.443	-11.902	-3.165			34.274	-14.499	-1.661			36.758	15.187	3.314
	-51.510	-8.621	-1.142			44.984	-1.365	12.719			31.873	14.231	3.695
	-51.360	-3.541	3.478			50.451	-1.568	-9.786			30.949	20.117	3.533
	-48.924	2.510	2.594			48.907	-6.644	-9.786			27.918	20.563	2.974
						45.587	-10.964	-9.786
EEFCZ5	0.001	0.000	0.000			40.783	-14.033	-9.787		EEMCZ3	0.000	0.000	0.000
	-12.781	0.490	-5.428								-2.889	4.478	1.521
	-28.246	-5.121	0.958		EEMCZ3	0.000	0.000	0.000			9.550	-0.250	0.640
	-20.348	-7.444	-7.008			1.645	2.518	1.469			23.126	3.037	2.039
	-21.281	-12.980	-8.394			6.290	2.768	10.109			28.732	5.309	6.573
	-29.482	-14.290	-8.394			4.046	0.392	10.109			33.770	0.394	8.134
	-24.771	1.254	4.069			6.552	-4.157	10.109			39.890	1.604	0.982
	-36.282	1.625	4.980			13.961	0.866	14.357			41.909	5.000	2.775
	-32.109	-4.222	-2.768			15.757	0.709	14.357			38.984	6.567	3.586
	-37.684	-10.995	0.866			23.116	2.008	14.357			41.190	13.761	5.325
	-45.313	-7.275	-4.191			22.801	-3.332	14.357			33.899	14.348	1.473
	-46.651	-3.606	-4.289			15.302	-7.107	14.357			34.147	20.654	1.696
	-43.090	1.912	1.760			32.205	-0.148	10.918			29.090	19.706	1.996
						37.405	-0.053	10.918
ERFCZ6	0.000	0.000	0.000			37.756	1.291	10.918		EEMCZ5	0.000	0.000	0.000
	-13.620	0.673	6.695			25.326	-11.167	8.188			-3.547	3.229	-3.386
	-30.616	-5.205	6.847			31.761	-16.736	8.188			9.702	-1.739	-3.049
	-20.229	-7.798	10.913			40.881	-17.124	8.188			22.714	1.805	-1.865
	-24.170	-13.745	3.960			45.462	1.554	-1.625			26.519	2.517	0.113
	-31.521	-13.983	1.129			56.175	-0.153	-1.400			31.304	1.187	-4.782
	-25.689	1.045	5.592			55.449	-1.940	-5.985			36.850	1.808	-5.069
	-38.956	1.367	6.742			54.450	-8.394	-5.891			38.976	4.654	-2.110
	-34.051	-4.459	1.771			55.393	-11.693	-5.891			34.685	5.979	-0.195
	-39.587	-12.112	5.008								37.278	13.008	1.287
	-45.901	-8.838	5.306		EEFCZ5	0.000	0.000	0.000			30.997	12.249	-3.153
	-48.151	-3.956	8.410			0.550	2.224	0.000			31.034	18.099	-3.347
	-45.174	1.563	9.633			4.721	2.532	0.000			26.634	16.489	-1.703
						2.858	0.378	0.000
ERFCZ7	0.000	0.000	0.000			6.084	-3.490	1.719		ERFCZ6	0.000	0.000	0.000
	-12.168	0.357	2.835			13.566	1.342	21.245			-2.573	3.692	-0.467
	-26.292	-4.413	8.300			15.980	1.307	26.185			9.436	-2.130	-0.781
	-19.494	-6.665	2.045			22.762	2.643	24.202			22.938	0.855	1.157
	-20.174	-11.723	4.894			21.613	-1.613	24.202			27.080	1.868	-0.896
	-28.079	-12.407	-3.148			15.942	-4.616	15.249			31.351	-1.159	0.406
	-23.071	0.701	2.032			30.213	-0.776	13.726			38.377	-1.761	0.266
	-34.345	0.926	0.783			36.553	-0.275	25.760			40.325	1.320	0.977
	-30.352	-4.176	-7.771			37.546	1.949	26.739			34.931	1.823	1.181
	-35.173	-10.435	4.094			25.252	-8.514	17.007			39.670	9.825	6.730
	-39.884	-5.995	5.630			26.825	-12.661	9.944			32.577	10.264	1.944
	-42.444	-2.886	0.414			37.527	-11.540	9.943			33.458	15.586	5.176
	-39.785	1.274	2.132			46.689	1.948	17.786			30.295	15.989	2.869
						50.882	1.818	1.594
EEMCZ8	0.000	0.000	0.000			49.995	-5.448	1.593		ERFCZ7	0.000	0.000	0.000
	-12.772	0.653	5.079			47.567	-8.013	1.592			-2.756	3.594	2.720
	-27.832	-3.959	2.552			44.205	-11.212	1.592			8.410	-1.789	1.749
	-20.580	-6.631	9.563								21.381	0.915	3.095
	-20.827	-11.706	5.412		ERFCZ6	0.000	0.000	0.000			23.814	-0.179	4.080
	-28.421	-12.653	4.991			0.448	2.256	-5.090			28.016	-1.604	5.429
	-23.565	1.379	7.526			4.061	1.892	8.217			33.706	-2.078	4.696
	-34.807	1.781	10.023			1.474	-0.090	-0.302			35.010	0.375	4.493
	-37.193	-10.079	8.974			4.654	-3.618	-4.758			31.348	0.997	1.925
	-41.832	-6.516	6.616			11.025	0.196	13.303			34.817	7.811	7.324
	-43.495	-4.022	3.158			12.885	0.202	8.863			29.581	8.168	4.137
	-39.765	1.856	12.823			19.122	2.155	13.264			29.208	13.278	6.957
						23.127	-2.569	18.428			25.890	13.500	5.107
EEMCZ9	0.000	0.000	0.000			16.109	-5.932	10.244
	-13.565	0.297	1.774			31.179	-1.172	12.985		EEMCZ8	0.000	0.000	0.000
	-31.094	-6.027	2.960			34.582	-0.102	12.984			-2.892	3.050	-0.204
	-20.589	-7.422	14.483			34.615	2.278	15.739			8.152	-1.856	0.497
	-22.021	-13.777	12.963			24.176	-7.860	-4.718			22.101	1.402	-0.854
	-29.059	-14.807	5.708			30.601	-12.650	3.303			24.892	2.323	1.503
	-25.796	0.806	5.659			38.021	-10.616	3.306			29.301	0.264	2.133
	-39.103	1.312	4.881			49.125	2.089	14.478			33.200	0.452	-1.078
	-34.575	-4.594	-0.251			53.683	2.510	-4.703			35.287	2.728	0.300
	-40.764	-12.496	0.867			51.202	-4.228	-4.701			31.781	4.450	0.548
	-46.351	-8.619	6.707			48.889	-6.910	-4.701			33.926	10.755	2.209
	-49.585	-4.544	7.036			44.587	-10.864	-4.702			28.648	10.297	1.680
	-45.673	1.703	14.568								27.975	15.306	1.976
					ERFCZ7	0.000	0.000	0.000			24.915	15.220	0.907
ERFCZ10	0.000	0.000	0.000			2.057	1.770	11.743
	-14.241	0.889	-4.869			6.479	1.851	15.952		EEMCZ9	0.000	0.000	0.000
	-30.635	-4.174	2.894			2.431	-0.501	10.420			-3.893	4.032	-0.073
	-22.040	-6.558	-5.007			6.132	-3.949	10.910			8.855	-1.708	1.803
	-24.431	-13.430	-3.971			10.313	-0.236	14.135			22.301	2.111	0.521
	-31.627	-12.993	-8.863			12.176	-0.763	15.544			26.428	1.839	1.740
	-26.589	1.811	-3.924			17.832	1.063	16.525			30.757	0.537	2.883
	-39.550	2.875	-6.726			21.003	-4.625	18.502			36.599	0.518	0.613
	-34.192	-2.683	-8.176			14.864	-6.062	17.496			38.826	3.497	-2.032
	-40.521	-9.620	1.946			26.801	-3.454	8.192			35.073	4.094	-1.659
	-46.581	-6.929	1.721			30.455	-3.066	8.191			38.544	11.499	3.207
	-49.494	-1.734	-4.521			31.398	0.266	8.191			31.277	11.602	3.154
	-46.176	3.234	-5.047			21.740	-8.380	-1.605			31.339	16.873	1.974
						25.838	-12.408	-1.566			28.131	17.193	-0.405
EECZ20	-12.590	0.505	1.733			32.070	-12.027	-0.605
	-28.469	-5.158	0.850			40.175	0.109	18.808		EEFCZ10	0.000	0.000	0.000
	-20.026	-7.459	2.496			47.339	-0.480	14.224			-3.095	3.825	-0.802
	-21.051	-13.173	4.963			46.223	-5.564	14.223			8.821	-2.521	-0.303
	-28.989	-13.782	1.285			45.658	-8.102	14.223			21.622	0.485	1.292
	-24.718	0.504	2.920			40.634	-12.224	14.223			26.132	1.232	5.801
	-35.995	0.859	7.926								30.948	-2.869	1.862
	-31.985	-4.613	-1.031		EEMCZ8	0.000	0.000	0.000			35.676	-3.825	4.629
	-38.754	-11.612	-1.447			0.262	2.351	-2.688			38.257	-0.616	2.353
	-43.503	-8.109	3.552			4.850	2.200	10.722			34.552	0.044	2.141
	-45.812	-4.658	-1.529			3.327	0.393	10.722			37.163	7.620	3.449
	-42.649	1.042	5.520			5.765	-2.866	10.722			32.040	8.145	2.651
						13.091	1.426	12.638			31.196	12.846	4.247
EEFCZ23	0.000	0.000	0.000			15.711	1.483	14.709			28.432	13.360	4.124
	-13.340	0.877	-1.607			21.194	2.749	14.709
	-29.277	-4.285	4.966			21.236	-1.249	17.933		EEMCZ20	0.000	0.000	0.000
	-21.200	-6.603	3.426			15.155	-4.004	14.381			-1.506	1.536	0.904
	-23.444	-12.712	-0.248			27.580	0.385	4.784			9.816	-2.277	0.703
	-31.218	-12.507	-1.527			32.707	-0.549	5.025			21.862	1.462	-4.437
	-25.696	1.422	3.704			33.550	2.138	17.732			27.215	1.725	8.427
	-37.201	2.154	1.687			22.170	-7.494	-2.932			30.294	0.148	-0.766
	-33.458	-2.929	-6.789			27.296	-11.003	1.756			36.183	0.734	1.534
	-39.556	-9.706	2.922			33.955	-10.161	1.756			38.040	3.521	0.582
	-45.130	-6.196	1.347			41.283	2.680	7.169			34.984	4.540	6.324
	-46.615	-2.611	0.767			48.640	2.542	7.161			37.127	11.157	7.781
	-42.937	2.513	8.187			47.206	-3.800	7.161			29.855	11.040	-1.113
						45.475	-6.169	7.160			30.244	15.925	-0.210
ERFCZ27	0.000	0.000	0.000			42.064	-9.318	7.160			28.112	16.154	1.403
	-14.680	0.871	-6.145
	-30.378	-4.693	-3.945		EEMCZ9	0.000	0.000	0.000		EEFCZ23	MISSING
	-21.061	-6.434	-3.594			0.940	2.280	-0.308
	-22.545	-12.376	-6.748			6.673	2.079	14.467		ERFCZ27	0.000	0.000	0.000
	-30.654	-13.044	-2.055			4.362	0.301	15.135			-3.101	2.959	0.718
	-25.217	1.244	-3.582			7.668	-3.420	15.135			8.268	-0.776	0.640
	-38.057	1.913	-6.171			14.180	-0.018	21.028			21.009	2.455	0.382
	-33.369	-4.130	-7.775			17.117	-0.349	23.836			24.731	2.807	3.607
	-39.144	-10.107	2.690			23.172	0.909	21.558			28.088	0.079	0.609
	-46.111	-6.359	-1.232			21.333	-3.789	15.174			33.168	-0.452	0.896
	-46.930	-2.055	1.934			14.779	-6.145	4.195			37.026	2.739	6.082
	-44.228	2.742	-4.723			29.600	-0.744	10.460			33.075	3.347	5.973
						34.965	-1.930	20.610			36.034	11.263	7.791
EEMCZ28	0.000	0.000	0.000			35.885	0.705	20.610			29.641	10.718	3.678
	-13.479	0.137	-6.619			25.229	-9.456	12.290			29.937	15.622	8.229
	-31.596	-5.882	-13.672			29.544	-14.380	3.300			27.381	15.765	2.004
	-21.879	-7.945	-9.707			37.691	-13.497	3.298
	-21.888	-13.529	-3.836			48.312	-0.083	19.405		EEMCZ28	0.000	0.000	0.000
	-31.009	-14.414	-6.778			54.161	-0.534	9.814			-2.913	3.312	4.030
	-25.248	0.252	-3.107			52.968	-5.417	9.813			9.750	-0.812	4.471
	-38.154	0.503	-8.676			49.712	-10.601	6.117			23.312	2.356	5.363
	-33.409	-4.283	-12.858			45.475	-13.583	6.116			25.830	3.049	2.230
	-40.294	-12.219	-12.352								30.351	0.494	3.589
	-47.395	-8.449	-17.098		ERFCZ10	0.000	0.000	0.000			36.080	0.214	4.978
	-47.462	-4.311	0.204			1.487	2.596	-0.001			38.144	3.048	3.371
	-43.288	0.588	5.320			4.925	2.014	4.196			35.410	5.249	11.050
						2.037	0.029	-0.571			38.108	11.701	7.267
ERFCZ30	0.000	0.000	0.000			4.257	-4.004	-13.004			32.713	11.629	3.992
	-12.956	1.212	-1.745			10.487	-0.426	-4.977			33.005	17.419	7.679
	-28.122	-2.891	0.708			10.508	-0.256	-4.978			30.188	17.919	7.062
	-20.130	-5.468	4.799			16.240	1.217	-7.428
	-22.495	-11.423	1.659			19.103	-3.986	4.864		ERFCZ30	0.000	0.000	0.000
	-29.756	-11.253	-0.972			13.811	-6.591	-4.976			-2.361	2.722	2.864
	-23.150	2.424	9.228			27.727	-1.363	-3.062			10.449	-1.282	5.535
	-34.834	3.722	9.737			33.077	-1.764	7.666			22.215	2.876	-0.117
	-31.294	-2.045	-1.420			32.758	0.672	5.440			25.910	3.903	4.188
	-38.323	-8.693	-2.588			23.759	-10.916	-6.119			31.343	2.314	4.669
	-43.312	-4.843	5.333			28.111	-14.020	-7.845			34.705	2.168	-3.527
	-45.068	-0.636	1.870			35.293	-11.495	-12.151			37.012	5.594	-0.838
	-41.264	4.327	4.642			44.552	-0.165	-0.867			33.360	6.396	5.885
						51.993	-0.259	-3.481			35.444	13.823	3.394
EEFCZ37	0.000	0.000	0.000			50.647	-6.387	-3.482			29.184	12.569	5.516
	-14.059	0.354	-0.176			47.278	-9.429	-3.482			28.192	17.362	2.250
	-31.979	-6.013	-3.659			43.574	-12.031	-3.482			26.538	18.020	3.925
	-21.206	-8.006	2.731
	-21.913	-14.528	-0.799		EECZ20	0.000	0.001	0.000		EEFCZ37	0.000	0.000	0.000
	-32.659	-14.967	-2.705			0.332	2.491	-5.048			-2.502	3.576	-4.064
	-26.999	0.662	-1.048			3.331	2.396	-8.486			8.299	-1.708	-1.477
	-39.573	1.049	1.775			0.502	0.646	-15.681			22.788	1.668	-0.246
	-34.322	-4.152	-1.776			3.486	-3.376	-23.084			26.507	1.530	2.567
	-42.053	-12.175	1.772			9.967	0.026	-23.261			32.007	-0.015	3.978
	-47.831	-8.173	1.252			11.653	0.179	-19.024			37.500	-0.254	1.444
	-49.889	-4.415	-4.824			16.938	1.112	-23.368			40.406	3.160	3.018
	-47.808	1.033	-3.516			15.723	-2.104	-21.487			36.544	6.037	2.935
						11.436	-7.080	-21.487			38.683	12.502	3.697
ERMCZ51	0.000	0.000	0.000			26.893	-1.419	-15.370			32.604	11.736	-1.149
	-12.321	0.445	12.482			29.509	-2.030	-15.370			32.580	19.387	1.557
	-28.186	-4.568	17.972			30.466	-0.308	-15.370			28.677	19.192	0.163
	-20.218	-6.919	8.787			20.376	-10.255	-16.334
	-22.661	-12.807	8.458			25.375	-15.016	-16.334		ERMCZ51	0.000	0.000	0.000
	-30.045	-13.466	7.923			31.990	-14.032	-16.334			-2.572	4.004	-1.410
	-24.424	1.003	6.408			43.192	-0.879	0.285			8.378	-1.760	-2.558
	-36.702	1.445	11.716			48.461	-1.803	-13.494			22.299	1.222	0.801
	-32.005	-3.624	9.795			48.217	-3.678	-13.495			26.013	1.405	-1.238
	-38.484	-11.288	11.118			47.187	-6.349	-8.657			30.256	-0.900	2.213
	-44.053	-8.196	12.033			45.214	-11.026	-19.484			36.813	-1.140	-1.158
	-46.456	-3.263	13.803								38.360	1.596	-0.449
	-42.832	1.810	12.188		EEFCZ23	0.000	0.000	0.000			34.463	2.340	2.638
						0.819	2.549	0.000			37.860	9.970	2.102
EEMCZ53	0.000	0.000	0.000			3.717	2.618	2.407			31.701	10.930	3.713
	-13.242	0.868	3.262			2.423	0.770	3.481			31.824	16.928	-0.525
	-32.319	-5.128	-3.438			4.946	-2.843	0.662			29.732	18.044	1.215
	-21.498	-7.399	4.426			10.273	1.745	-0.458
	-22.482	-13.987	3.060			12.802	1.519	3.191		EEMCZ53	0.000	0.000	0.000
	-31.411	-14.581	5.405			18.993	2.562	10.819			-3.231	3.897	-2.904
	-27.110	1.266	4.700			20.230	-1.563	9.234			8.365	-1.998	0.102
	-39.120	2.102	5.133			13.673	-5.252	0.942			22.960	1.627	-0.413
	-34.930	-3.194	-3.814			28.573	0.108	4.478			27.080	3.149	-2.245
	-41.328	-11.786	1.420			33.042	0.020	10.422			31.984	-0.340	1.494
	-48.132	-7.879	7.913			32.475	2.495	10.422			37.184	-0.903	0.657
	-49.816	-2.918	5.858			22.385	-7.392	-8.657			40.472	2.605	-0.115
	-46.035	2.710	7.612			29.200	-11.766	-2.475			36.326	4.259	-0.056
						35.462	-10.138	-2.475			39.889	11.092	0.839
ERMCZ54	0.000	0.000	0.001			45.713	2.795	20.428			31.831	10.543	-0.326
	-12.497	0.681	-2.904			50.214	2.850	6.191			32.354	17.324	-3.191
	-27.568	-5.127	4.046			47.753	-3.804	-3.940			29.246	17.525	0.914
	-19.618	-6.886	3.608			47.234	-6.062	-3.941
	-20.814	-12.386	6.922			41.846	-10.061	-3.940		ERMCZ54	0.000	0.000	0.000
	-28.889	-13.293	0.906								-2.109	3.198	-4.337
	-23.134	0.733	7.790		ERFCZ27	0.000	0.000	0.000			10.150	-1.499	2.241
	-35.474	0.731	8.004			0.570	2.575	0.000			22.035	1.551	0.846
	-31.465	-4.672	1.497			5.674	2.407	8.884			25.126	1.424	-4.933
	-37.626	-11.646	1.654			2.238	0.273	3.942			29.210	-0.301	-0.160
	-42.284	-8.078	7.969			5.937	-2.759	-1.502			35.284	-0.578	-0.442
	-44.807	-3.950	5.714			10.210	0.371	8.611			36.871	1.797	-0.245
	-41.420	0.923	7.234			12.243	0.151	8.611			32.443	3.061	-0.169
						18.492	2.441	5.246			35.814	10.524	1.756
ERMCZ56	0.000	0.000	0.000			19.518	-2.958	-1.916			30.446	10.421	2.013
	-12.950	0.588	-3.328			13.577	-5.054	-6.628			30.359	15.362	1.872
	-27.534	5.938	2.636			29.324	-2.495	1.478			26.849	15.628	0.878
	-19.519	8.081	4.730			33.256	-1.249	2.750
	-20.173	13.836	-0.671			34.810	2.361	4.902		ERMCZ56	0.000	0.000	0.000
	-27.040	14.807	-1.242			22.820	-7.750	-8.185			-3.155	2.617	2.821
	-23.538	0.964	-0.667			28.340	-11.715	-4.368			8.796	-0.860	4.609
	-35.816	1.202	3.148			35.062	-10.440	-4.887			21.815	2.801	-1.613
	-30.403	6.291	0.460			44.915	2.272	15.628			25.143	2.922	7.567
	-37.504	13.145	-3.194			50.501	2.385	-5.176			29.227	1.642	4.125
	-42.937	10.987	-1.146			49.191	-4.153	-5.177			33.745	1.372	-0.196
	-43.150	7.501	3.112			46.583	-7.078	-6.681			35.618	3.539	0.355
	-40.571	1.189	-3.605			42.977	-10.080	-6.682			31.781	4.887	2.718
											34.783	12.022	3.908
ERFCZ57	0.000	0.000	0.000		EEMCZ28	0.000	0.000	0.000			28.949	11.620	4.904
	-11.604	0.660	-3.378			2.243	2.192	10.579			28.292	15.735	4.307
	-28.538	-4.554	-2.299			6.505	2.140	19.679			25.585	15.890	4.476
	-20.237	-7.372	3.211			4.521	0.368	18.376
	-20.915	-12.286	5.323			7.604	-3.299	7.628		ERFCZ57	0.000	0.000	0.000
	-30.436	-13.639	-2.788			15.615	0.704	21.379			-2.642	3.562	-1.547
	-22.729	0.959	6.806			15.760	0.707	19.186			8.193	-1.826	-5.680
	-36.676	1.308	-3.088			20.548	2.271	15.820			22.272	1.508	-0.477
	-31.639	-4.330	-4.094			21.650	-2.022	15.565			26.426	3.330	4.507
	-38.063	-11.304	-5.927			16.105	-6.332	8.793			29.543	-0.584	-0.852
	-42.666	-8.236	2.958			31.841	0.309	10.634			34.793	-1.043	-0.725
	-45.747	-3.497	0.797			35.865	0.733	16.768			37.128	2.443	-4.632
	-41.638	1.433	7.720			36.235	2.175	18.466			33.181	3.792	0.238
						25.593	-8.726	7.650			36.913	9.813	0.527
EEFCZ67	0.000	0.000	0.000			31.319	-12.479	7.649			30.953	9.970	0.913
	-13.720	0.476	-1.666			38.960	-11.047	5.562			31.723	15.571	-1.370
	-29.932	-5.766	1.227			48.766	2.231	17.535			27.129	16.219	-1.223
	-20.301	-7.884	3.811			53.335	2.313	7.053
	-20.697	-13.673	2.837			51.645	-5.113	6.999		EEFCZ67	0.000	0.000	0.000
	-31.122	-14.292	-6.654			50.418	-6.907	7.000			-2.719	3.306	0.619
	-26.549	0.391	-0.032			45.948	-10.917	7.000			7.557	-2.376	1.095
	-37.850	1.003	0.507								22.831	1.076	-0.327
	-32.701	-4.000	-1.545		ERFCZ30	0.000	0.000	0.000			26.483	0.838	2.682
	-40.443	-11.633	3.596			0.504	1.688	-0.184			31.084	-0.788	-1.056
	-44.588	-7.805	4.325			3.852	1.807	11.342			37.074	-1.171	-0.421
	-47.678	-4.719	0.877			2.712	0.007	14.399			39.112	1.629	-1.388
	-45.212	0.972	-1.313			5.517	-4.159	7.066			35.320	3.152	-0.497
						8.988	0.372	11.636			38.672	10.984	4.197
EEMCZ68	0.000	0.000	0.000			12.811	-0.096	17.043			32.048	10.736	1.362
	-13.857	0.736	-0.919			18.231	1.710	17.918			30.719	16.819	-0.083
	-32.138	-6.187	-1.315			19.749	-3.192	9.691			27.769	16.479	1.719
	-21.344	-8.157	3.458			14.430	-5.934	5.556
	-22.387	-14.849	0.430			30.138	-3.199	20.405		EEMCZ68	0.000	0.000	0.000
	-32.284	-15.304	-2.705			33.568	-1.862	18.377			-1.912	4.421	4.796
	-27.906	1.151	-5.289			34.788	1.554	20.226			8.073	-1.624	4.023
	-39.814	1.684	0.416			24.146	-8.919	11.617			22.832	1.786	3.741
	-34.659	-3.536	-7.084			29.043	-12.557	9.190			26.750	1.192	3.018
	-42.125	-12.743	-3.982			35.357	-11.641	7.383			31.251	-1.413	1.886
	-49.117	-8.443	-2.365			44.458	1.219	19.620			37.711	-1.559	-1.026
	-50.393	-4.063	-2.425			50.818	0.843	13.166			41.639	2.739	1.380
	-47.720	1.916	-0.403			48.926	-6.267	11.551			37.939	3.995	7.262
						46.784	-8.157	11.551			40.601	11.802	5.454
EEFCZ70	0.000	0.000	0.000			42.934	-11.406	7.197			32.944	11.862	2.894
	-14.566	0.715	0.891								33.230	18.476	6.338
	-36.686	-5.755	0.642		EEFCZ37	0.000	0.000	0.000			29.649	18.714	4.737
	-22.130	-8.171	6.973			2.405	2.195	8.024
	-23.499	-15.203	8.544			6.614	2.601	16.165		EEFCZ70	0.000	0.000	0.000
	-37.165	-15.901	4.979			4.453	0.428	16.118			-1.586	4.317	2.939
	-30.146	1.574	8.607			7.005	-3.880	12.233			10.480	-1.147	4.445
	-44.102	2.375	5.155			13.889	1.356	16.555			25.110	2.820	1.837
	-38.483	-3.174	3.162			15.682	1.252	8.267			30.372	2.858	5.615
	-46.555	-12.946	1.385			20.251	2.659	5.253			37.079	0.545	5.376
	-52.230	-8.181	10.315			21.378	-1.713	8.794			43.651	0.784	3.673
	-54.573	-2.753	10.315			15.556	-6.601	10.145			46.140	3.796	2.311
	-52.595	2.487	9.882			33.563	1.406	23.813			40.491	6.278	-1.237
						37.023	1.318	18.290			45.043	14.354	-1.135
ERFCZ81	0.000	0.000	0.000			37.346	2.705	19.561			37.310	13.459	1.338
	-13.329	0.828	5.399			24.503	-8.978	2.451			35.711	19.884	2.092
	-30.734	-5.215	4.647			29.808	-13.850	-2.218			31.670	19.668	-3.802
	-19.967	-7.503	5.638			38.405	-12.034	7.052
	-23.279	-13.157	1.852			50.422	2.615	17.041		ERFCZ81	0.000	0.000	0.000
	-31.469	-13.063	4.320			55.644	2.137	9.121			-3.154	3.440	-3.302
	-25.516	0.750	5.116			52.607	-5.570	3.613			10.104	-1.347	-1.466
	-38.508	1.769	4.723			51.048	-7.836	3.612			21.762	1.371	1.070
	-34.376	-3.160	-4.347			46.954	-11.386	-0.664			26.461	3.466	-0.959
	-41.656	-10.334	-1.523								31.116	0.065	-0.731
	-47.075	-6.465	1.955		ERMCZ51	0.000	0.000	-0.001			35.454	-0.453	-0.605
	-48.232	-3.431	0.529			1.008	2.362	-0.001			38.898	2.605	-0.915
	-45.179	2.374	7.256			5.023	2.017	7.720			34.771	3.357	0.568
						2.228	-0.098	4.375			38.271	11.942	1.761
EEFCZ83	0.000	0.000	0.000			6.633	-3.543	-1.084			31.609	11.448	1.751
	-13.913	0.624	-4.870			9.855	0.354	10.880			32.800	16.561	1.575
	-30.794	-5.042	-10.206			13.204	-0.094	5.343			29.848	17.545	-2.108
	-21.395	-7.272	-8.601			19.029	1.522	6.276
	-21.277	-12.531	-4.267			21.345	-3.617	11.192		EEFCZ83	0.000	0.000	0.000
	-30.640	-13.061	-3.270			14.329	-6.368	5.522			-1.898	1.997	0.305
	-25.511	1.228	0.119			30.377	-1.805	5.028			8.917	-2.530	-1.758
	-35.965	2.055	6.437			35.269	-2.387	5.028			21.778	0.597	-5.954
	-30.599	-3.539	-2.327			35.191	0.272	5.028			26.185	0.743	-0.456
	-40.294	-9.785	-3.746			23.517	-8.889	-3.935			29.697	-1.282	-2.427
	-44.766	-6.266	-5.207			29.101	-13.373	-7.701			35.863	-0.678	-3.069
	-45.225	-2.435	7.344			37.436	-12.246	-10.182			37.027	1.013	-5.146
	-41.325	2.476	11.176			45.179	-0.180	13.340			33.823	3.203	-0.963
						52.275	-0.426	4.900			37.768	9.060	0.382
ERMCZ87	0.000	0.000	0.000			48.871	-8.371	4.899			31.156	10.091	-0.744
	-11.166	0.532	1.017			47.272	-9.667	4.899			32.689	15.900	-0.126
	-26.055	-4.592	3.043			43.064	-12.545	4.899			29.351	15.796	-3.533
	-19.657	-7.374	0.266
	-19.342	-12.591	2.248		EEMCZ53	0.000	0.000	0.000		ERMCZ87	0.000	0.000	0.000
	-29.077	-11.973	-1.903			2.051	2.486	7.262			-2.555	2.683	0.153
	-22.158	0.759	1.160			4.239	2.406	5.350			9.280	-1.627	-0.283
	-34.285	1.524	-3.274			3.083	0.585	10.177			22.045	1.497	-1.772
	-29.231	-3.122	-2.933			5.253	-3.675	-3.932			24.758	2.519	-0.781
	-36.421	-10.948	-3.115			13.378	0.220	7.602			29.027	0.221	0.189
	-40.856	-7.592	2.363			13.826	0.379	7.602			33.744	0.049	-0.257
	-42.634	-3.352	3.466			20.521	1.316	12.897			35.528	2.529	1.097
	-39.578	1.717	-0.232			21.822	-3.043	16.814			31.577	3.182	1.430
						14.525	-6.819	1.619			34.552	9.970	0.589
ERMCZ89	0.000	0.000	0.000			30.339	-0.581	13.909			29.190	9.734	3.932
	-12.448	1.200	-1.082			34.570	-1.595	15.164			29.725	14.557	3.746
	-27.522	-3.181	1.812			34.983	-0.003	15.119			27.346	14.952	3.954
	-20.021	-6.247	3.325			23.441	-9.844	-2.970
	-21.484	-12.383	6.463			28.598	-15.414	-2.970		ERMCZ89	0.000	0.000	0.000
	-27.819	-12.172	2.863			36.923	-14.024	-5.428			-2.946	3.803	1.638
	-22.851	1.831	2.353			47.072	-1.186	16.876			8.263	-0.990	-2.446
	-34.917	2.953	-0.535			53.737	-2.054	6.469			21.034	2.252	-2.426
	-31.312	-3.094	-4.711			52.357	-8.670	6.468			24.819	4.647	3.061
	-37.965	-9.360	1.854			49.450	-11.271	6.468			29.049	0.821	5.954
	-43.644	-5.464	-7.388			45.614	-14.197	6.468			33.752	0.744	3.594
	-43.542	-1.165	3.380								35.840	3.728	1.628
	-40.434	3.897	6.029		ERMCZ54	0.000	0.000	0.000			31.539	3.779	1.462
						0.924	2.044	-2.120			34.485	11.693	2.557
ERMCZ100	0.000	0.000	0.000			3.910	2.560	3.162			28.421	11.043	2.267
	-11.527	0.563	7.984			1.287	0.330	0.358			28.129	15.524	-0.272
	-26.515	-3.591	6.031			4.836	-3.410	-7.336			26.528	16.279	3.210
	-18.568	-6.434	10.483			10.039	1.083	1.383
	-21.805	-11.343	-1.919			12.038	0.853	6.610		G26340	0.000	0.000	0.000
	-28.999	-12.390	0.334			17.902	3.534	10.748			-4.500	3.195	-0.002
	-22.822	1.197	2.756			19.779	-1.168	5.590			7.518	-1.700	-0.014
	-34.851	1.710	2.343			14.196	-4.643	-9.180			20.612	2.071	-4.061
	-30.119	-3.143	4.990			30.417	-1.074	8.169			24.010	1.670	-8.162
	-36.455	-10.641	0.377			32.241	-0.614	8.169			29.014	1.785	-6.705
	-41.876	-7.113	2.557			32.331	4.070	8.169			35.464	2.172	2.628
	-43.510	-3.344	7.352			24.498	-7.132	2.272			37.278	4.748	2.626
	-40.455	1.937	7.786			27.878	-10.660	-6.581			32.316	6.117	2.627
						36.100	-8.911	2.151			34.586	12.725	3.277
G26340	0.000	0.000	0.000			43.037	3.863	3.827			28.231	12.408	-0.380
	-11.334	-0.073	-0.001			50.731	3.696	-0.207			25.908	16.791	-0.387
	-28.378	-6.189	-2.329			49.094	-3.353	-1.754			22.911	16.421	-0.405
	-21.229	-6.061	2.500			46.944	-6.147	-1.754
	-19.268	-13.731	2.498			43.465	-8.926	-2.405		G26958	0.000	0.000	0.000
	-28.922	-14.847	-4.858								-3.653	3.940	1.917
	-23.799	-0.537	6.860		ERMCZ56	0.000	0.001	0.000			8.306	-2.093	4.128
	-35.753	-0.451	3.279			1.118	1.789	0.000			23.184	2.781	-2.048
	-32.519	-5.633	-5.493			5.786	2.049	7.518			29.386	2.903	-0.084
	-38.181	-11.813	3.077			2.680	0.200	5.894			34.880	0.811	-0.098
	-42.105	-9.521	3.073			5.912	-3.486	4.651			40.462	1.861	-0.100
	-44.297	-6.211	3.073			8.688	0.642	3.355			41.977	4.892	-1.937
	-40.952	-0.343	3.569			12.836	0.460	9.558			39.584	6.903	7.107
						17.913	2.105	9.558			42.572	14.327	9.788
G26958	0.000	0.000	0.000			19.423	-2.325	8.051			35.049	14.023	7.252
	-15.048	-0.278	-0.001			14.909	-5.286	2.976			32.991	20.711	5.713
	-33.360	-8.142	4.995			28.622	-0.975	11.724			28.839	19.700	5.712
	-23.557	-7.974	5.927			33.056	0.021	16.442
	-23.086	-17.197	-1.115			33.848	2.834	16.914		G27066	0.000	0.000	0.000
	-33.995	-17.904	-1.121			24.171	-7.385	1.723			-2.333	2.493	10.346
	-28.392	-0.279	1.904			28.691	-11.026	-2.668			9.827	-2.146	10.329
	-42.219	-0.382	1.899			35.410	-9.398	2.176			22.646	2.919	5.868
	-38.375	-5.802	-1.839			42.636	2.843	13.085			27.255	2.891	5.024
	-43.161	-14.614	7.363			50.489	2.573	3.157			32.355	-0.366	5.243
	-50.348	-10.341	7.360			49.329	-3.428	3.157			39.023	0.099	5.241
	-52.579	-5.527	10.582			48.068	-4.441	3.157			41.094	3.091	5.252
	-50.373	-0.468	1.047			43.273	-9.657	3.156			37.195	4.660	5.240
											39.488	12.546	3.380
G27066	0.000	0.000	0.000		ERFCZ57	0.000	0.000	0.000			32.337	11.509	4.078
	-12.485	-0.231	-1.834			1.940	2.054	10.994			29.732	17.165	4.058
	-31.355	-6.676	0.852			5.714	2.090	14.403			27.739	17.834	4.062
	-22.783	-7.306	0.858			2.431	-0.049	10.658
	-21.775	-15.726	0.888			4.886	-3.792	2.266		G27070	0.000	0.000	0.000
	-31.210	-16.922	-2.217			7.832	0.715	9.020			-4.565	2.952	-3.299
	-26.513	0.135	0.084			13.250	0.556	19.596			7.968	-2.505	-0.755
	-40.190	0.240	-0.234			17.878	2.207	19.638			21.146	1.716	-2.595
	-36.034	-5.295	-4.366			21.723	-3.909	20.565			26.026	1.865	1.406
	-42.869	-12.767	0.522			13.839	-6.257	4.164			31.118	-0.735	-3.483
	-48.808	-8.753	0.516			28.824	-1.120	20.971			37.432	-0.840	-3.507
	-49.945	-5.058	-1.538			33.570	-0.557	18.034			39.716	2.896	-3.505
	-47.604	0.249	0.205			33.672	1.987	20.817			35.631	4.059	-2.366
						23.539	-9.250	6.101			38.867	11.703	-1.526
G27070	0.000	0.000	0.000			28.800	-12.994	-0.031			31.733	11.673	-5.122
	-13.794	0.069	-0.012			36.227	-11.868	10.923			31.618	17.856	0.396
	-33.122	-6.192	1.808			45.080	0.823	17.180			26.845	17.579	0.388
	-23.650	-6.862	5.733			51.858	0.363	17.180
	-22.582	-15.170	1.063			48.444	-7.153	10.210		G29226	0.000	0.000	0.000
	-32.273	-16.609	1.055			45.641	-8.924	6.380			-3.405	3.768	12.412
	-27.974	0.080	6.115			41.927	-11.904	2.150			8.089	-1.267	7.882
	-40.624	-0.042	6.112								21.373	2.034	-0.108
	-36.819	-4.929	1.813		EEFCZ67	0.000	0.000	0.000			26.314	0.151	4.160
	-44.265	-13.174	1.996			0.724	2.505	0.000			31.885	0.177	6.105
	-50.374	-10.487	1.994			4.918	2.607	8.768			39.594	1.268	6.097
	-52.057	-5.935	-1.711			3.222	1.063	8.768			40.710	4.372	6.097
	-49.707	-0.139	0.623			5.666	-3.257	4.524			36.182	6.416	6.097
						12.454	1.228	10.088			38.623	13.171	5.081
G29226	0.000	0.000	0.000			14.862	1.160	14.847			31.571	13.143	-1.827
	-13.498	-0.244	0.000			20.807	2.119	15.353			31.694	20.451	0.051
	-31.658	-7.193	0.840			22.090	-3.332	15.353			28.411	20.248	0.034
	-22.017	-6.989	7.391			15.177	-6.552	10.794
	-21.740	-15.357	-1.914			30.207	1.037	6.987		G38353	0.000	0.000	0.000
	-31.560	-17.574	-1.917			36.004	1.014	17.595			-4.528	4.011	-7.882
	-26.692	-0.453	5.319			35.159	2.478	17.595			5.602	-2.768	-7.467
	-40.753	-0.968	-5.076			24.676	-8.637	7.827			20.057	-0.419	-8.007
	-36.181	-5.757	-7.945			29.745	-13.419	7.959			24.553	-3.322	-7.716
	-42.274	-14.038	-2.070			37.828	-10.974	4.324			32.075	-5.094	-3.457
	-47.269	-10.982	3.884			47.035	2.032	15.574			37.980	-5.526	-3.461
	-49.549	-6.988	5.400			52.408	1.988	6.950			40.817	-2.021	-3.461
	-48.361	-1.723	-2.902			50.719	-5.425	-0.082			36.078	0.063	-2.160
						48.184	-7.550	-3.986			39.396	5.933	4.602
G38353	0.000	0.000	0.000			45.214	-10.806	-2.826			32.151	6.474	-0.658
	-14.956	0.547	1.387								33.255	13.133	1.723
	-32.212	-6.125	3.024		EEMCZ68	0.000	0.001	0.000			31.166	13.972	1.716
	-22.764	-6.381	13.173			1.314	2.881	0.000
	-23.958	-15.383	7.730			5.560	2.521	6.806		G38357	0.000	0.000	0.000
	-33.104	-15.730	7.644			3.093	0.697	4.614			-2.998	3.659	6.737
	-28.049	0.325	7.631			6.081	-3.217	1.513			8.371	-2.528	-2.874
	-40.246	1.009	7.628			14.671	1.101	5.582			22.685	2.455	-2.412
	-36.497	-4.544	0.525			14.963	1.216	5.581			28.513	2.412	-0.658
	-43.865	-12.142	1.907			22.466	2.766	13.323			34.618	0.635	1.016
	-49.590	-8.729	1.897			21.343	-2.148	8.117			41.630	1.244	0.996
	-50.449	-4.234	1.726			15.096	-5.913	3.077			43.088	4.698	0.995
	-47.923	0.882	1.736			30.031	0.854	9.302			38.817	6.219	0.971
						36.551	2.068	5.871			41.359	13.946	1.709
G38357	0.000	0.000	0.000			36.248	3.216	3.798			34.575	13.956	-3.471
	-15.234	0.555	-0.004			23.940	-8.636	-9.852			34.122	20.293	-2.995
	-35.239	-5.636	-8.274			29.104	-14.211	-12.503			29.334	19.460	-5.432
	-24.286	-5.958	-1.100			37.503	-11.432	-12.552
	-23.368	-15.617	-1.121			48.069	3.442	6.203		G25626	0.000	0.000	0.000
	-34.721	-15.744	-2.544			54.907	2.634	4.951			-5.222	2.881	-2.465
	-29.347	1.198	-6.422			53.201	-5.746	1.312			7.450	-1.944	-2.664
	-43.391	1.499	-6.434			50.660	-8.504	1.312			21.353	3.225	-0.970
	-38.723	-3.765	-6.689			47.058	-12.081	1.312			25.175	3.288	-1.283
	-45.179	-12.850	-5.915								31.231	2.359	-1.288
	-51.884	-9.060	-5.919		EEFCZ70	0.000	0.000	0.000			36.850	3.904	-1.283
	-53.450	-3.782	-2.358			1.523	2.447	-0.139			38.571	8.017	-0.637
	-50.462	1.559	0.082			4.787	2.915	3.621			33.699	8.671	-3.996
						2.623	0.916	1.875			35.651	16.660	0.966
G25626	0.000	0.000	0.000			5.970	-4.518	-3.746			28.603	15.020	-4.502
	-12.757	-0.009	3.280			15.123	1.177	10.069			27.266	20.959	1.886
	-31.654	-6.698	5.717			15.468	1.050	10.069			24.052	19.684	1.881
	-23.337	-6.012	3.099			23.554	2.460	15.191
	-21.604	-15.238	0.803			22.773	-2.083	10.511		G25974	0.000	0.000	0.000
	-33.066	-15.737	0.797			16.139	-7.496	5.317			-2.543	1.637	6.169
	-26.612	0.387	2.368			34.799	1.770	16.605			7.909	-1.847	4.871
	-40.246	0.506	-0.006			39.260	1.419	14.873			21.785	2.386	1.852
	-35.969	-4.370	-2.384			38.180	2.447	13.347			25.622	3.654	1.873
	-42.491	-11.973	8.454			26.990	-10.143	6.198			30.529	1.723	2.197
	-48.417	-8.899	8.451			33.323	-16.416	-0.738			35.811	2.303	2.182
	-50.294	-4.603	5.067			42.543	-13.967	-2.161			38.202	6.299	-0.984
	-47.338	0.284	3.750			55.346	1.555	23.192			33.880	6.818	1.981
						59.617	0.788	2.853			35.870	13.650	1.259
G25974	0.000	0.000	0.000			58.108	-6.737	2.598			29.813	13.587	1.260
	-12.501	-0.463	-0.206			55.459	-10.463	0.200			29.821	19.111	11.155
	-28.032	-7.612	4.382			51.632	-14.285	0.200			25.442	18.874	5.238
	-21.158	-6.871	7.425
	-20.156	-15.656	4.155		ERFCZ81	0.000	0.000	0.000		G27068	0.000	0.000	0.000
	-29.050	-16.821	3.527			1.066	2.272	-1.228			-3.087	4.296	1.160
	-25.431	-1.208	5.733			6.939	1.837	12.903			7.149	-2.105	-2.031
	-36.979	-1.939	8.342			2.440	-0.350	6.061			21.515	2.667	-4.351
	-32.522	-6.952	1.228			6.023	-3.926	0.475			27.507	1.894	0.035
	-39.789	-14.547	3.856			10.436	-0.116	7.082			32.367	-0.511	-3.089
	-44.526	-44.526	3.856			13.715	-0.504	14.480			37.868	-0.699	-3.099
	-46.134	-8.096	9.773			19.270	1.330	13.711			40.235	2.398	-2.166
	-43.551	-2.285	6.250			20.704	-4.015	-0.512			36.406	3.922	-0.914
						14.121	-6.184	-5.992			39.504	11.283	-5.291
G27068	0.000	0.000	0.000			31.162	-2.381	11.653			32.871	11.101	0.303
	-14.335	0.031	-2.329			38.275	-0.694	15.611			31.333	17.147	-0.124
	-32.407	-5.825	3.787			39.062	1.021	18.051			28.509	17.457	-0.142
	-22.869	-6.760	5.364			24.486	-8.934	-3.252
	-24.995	-16.048	7.959			30.255	-13.012	-0.011		G29359	0.000	0.000	0.000
	-31.899	-16.184	7.956			37.767	-11.774	4.786			-2.429	4.359	2.008
	-26.839	0.531	7.327			45.622	0.998	8.164			8.635	-4.144	-1.465
	-40.679	0.769	5.031			53.970	0.864	0.155			24.032	-1.396	0.545
	-35.986	-4.370	6.388			52.436	-5.366	0.154			29.278	-1.802	2.959
	-43.574	-12.739	3.340			51.568	-6.568	0.154			34.390	-5.652	4.616
	-49.546	-8.991	5.605			46.219	-11.339	0.153			40.852	-6.168	4.612
	-50.995	-4.548	5.603								44.520	-2.359	4.609
	-48.703	0.760	8.310		EEFCZ83	0.000	0.000	0.000			40.696	-0.651	3.286
						1.241	2.761	-2.472			46.022	7.499	7.656
G29359	0.000	0.000	0.000			5.766	2.952	7.295			38.583	8.682	7.483
	-15.017	-0.715	-0.002			2.190	-0.348	7.295			37.929	16.045	7.136
	-33.302	-8.460	6.684			6.342	-3.245	1.426			33.939	15.609	11.070
	-24.235	-8.294	6.231			12.834	1.550	9.038
	-22.193	-18.175	6.203			15.577	1.123	10.156		G29557	0.000	0.000	0.000
	-34.290	-19.913	4.857			21.530	2.226	11.251			-3.863	3.428	1.048
	-28.978	-1.176	4.041			20.978	-1.830	8.796			8.427	-2.494	5.131
	-43.608	-1.835	2.812			14.222	-6.031	6.001			22.790	1.732	9.928
	-37.636	-7.061	2.763			29.785	-0.905	5.775			27.837	0.616	9.626
	-45.792	-16.418	3.669			32.565	-0.085	5.775			34.303	-1.213	9.259
	-52.004	-11.465	5.139			32.829	1.804	5.775			40.621	-0.836	9.256
	-54.060	-7.583	5.136			22.414	-8.893	-3.475			42.637	2.545	9.255
	-50.273	-1.144	4.833			27.945	-13.285	-5.576			37.691	4.926	9.252
						35.214	-11.422	-7.232			39.888	11.982	9.477
G29557	0.000	0.000	0.000			44.576	1.262	6.002			34.192	11.379	11.663
	-14.336	0.175	0.000			50.615	0.779	6.001			30.905	16.724	11.659
	-34.894	-5.263	-0.555			48.264	-6.553	1.140			27.906	15.787	11.660
	-25.214	-5.821	8.176			46.512	-8.693	1.140
	-24.507	-15.289	-1.267			43.627	-11.511	1.139		G33721	0	0	0
	-35.580	-15.764	-1.273								-3.026	-3.168	1.038
	-28.565	1.228	1.414		ERMCZ87	0.000	0.001	0.000			7.333	1.495	0.298
	-43.073	1.705	1.404			1.096	1.723	5.899			21.607	-2.408	-2.478
	-38.547	-3.771	-4.055			5.180	2.009	11.811			27.405	-2.894	0.795
	-45.465	-11.614	-3.412			2.924	0.557	9.917			32.245	-0.24	0.178
	-51.964	-7.952	-0.033			5.290	-3.258	12.627			38.702	-0.507	0.179
	-54.444	-4.284	-0.036			7.927	0.500	7.901			41.262	-3.861	2.576
	-50.597	1.450	1.460			13.505	-0.190	15.567			37.165	-5.463	-0.616
						17.606	1.606	10.808			39.973	-13.224	-1.95
G33721	0.000	0.000	0.000			19.849	-4.781	6.871			31.273	-13.572	2.168
	-14.121	-0.462	-0.101			13.743	-6.420	2.750			33	-18.387	0.999
	-34.338	-8.623	4.130			29.397	-3.003	15.678			28.739	-18.283	1.036
	-23.172	-8.285	1.524			31.931	-2.676	15.677
	-22.708	-16.867	9.705			33.385	1.022	14.309		G38350	0.000	0.000	0.000
	-34.052	-18.094	6.701			22.674	-9.955	5.283			-6.122	3.563	-4.330
	-28.548	-0.761	6.850			25.953	-13.237	-0.192			6.611	-1.174	-2.975
	-41.872	-1.264	7.727			34.006	-12.195	4.991			21.329	2.832	-6.086
	-37.353	-6.580	4.566			43.108	0.344	20.963			26.734	3.179	-2.737
	-44.191	-14.395	6.655			49.921	-0.302	11.258			31.930	1.748	-6.155
	-49.488	-12.064	6.651			47.303	-7.272	11.257			38.396	2.654	-6.159
	-51.515	-7.940	7.727			45.038	-9.565	7.920			40.727	6.705	-6.198
	-50.528	-1.763	8.606			41.238	-12.515	3.895			35.847	7.458	-3.874
											38.628	15.672	-2.809
G38350	0.000	0.000	0.000		ERMCZ89	0.000	-0.001	0.000			32.283	14.056	-4.527
	-16.748	-0.369	-2.566			1.191	2.257	-3.133			30.250	20.522	-2.160
	-35.202	-8.314	0.872			4.379	2.144	0.962			26.291	19.847	-2.163
	-25.697	-7.581	2.745			1.034	0.067	-1.677
	-23.091	-16.779	-0.536			4.600	-3.445	-6.624		G40522	0.000	0.000	0.000
	-36.118	-18.268	-2.240			8.118	0.636	5.745			-3.848	3.149	0.070
	-30.239	-0.901	-2.570			9.938	0.499	3.182			6.460	-1.607	0.555
	-44.210	-1.371	0.977			15.617	2.006	5.663			19.705	-0.306	0.974
	-39.284	-6.458	-2.771			17.619	-3.491	0.060			27.370	0.136	0.333
	-45.777	-16.530	-0.886			12.513	-5.587	-7.343			32.549	-3.260	0.967
	-53.732	-12.118	-0.889			27.917	-1.992	12.048			38.770	-3.570	0.965
	-54.980	-7.510	-0.888			31.381	-0.693	12.284			40.566	-2.407	0.964
	-51.784	-1.482	-0.597			31.066	1.875	12.284			37.143	1.566	1.751
						22.125	-8.340	-1.304			41.825	7.987	12.281
G40522	0.000	0.000	0.000			26.017	-12.106	-7.308			34.900	8.754	12.263
	-14.273	0.317	0.000			32.327	-10.686	-9.964			35.505	15.178	13.847
	-31.897	-5.593	1.733			40.820	2.109	6.242			31.879	15.771	13.843
	-22.322	-6.544	11.062			47.725	1.701	-1.783
	-22.614	-15.180	2.403			45.068	-4.460	-8.955		SK13	0.000	0.000	0.000
	-32.291	-15.904	2.401			43.800	-6.488	-10.306			-3.243	3.290	7.106
	-26.890	0.153	2.696			40.500	-10.389	-10.304			8.746	-1.850	6.382
	-40.746	0.847	2.693								21.564	2.275	-0.009
	-36.914	-4.286	-2.355		ERMCZ100	0.000	0.001	0.000			25.200	1.611	-1.177
	-42.990	-10.836	8.296			0.411	2.150	-9.437			28.713	-0.333	-1.178
	-48.804	-8.528	8.295			4.749	2.216	3.529			35.684	-0.519	-1.178
	-50.483	-3.658	7.095			1.960	0.903	-3.557			37.735	3.460	-1.178
	-48.170	0.920	3.523			4.040	-3.464	-6.282			33.434	3.372	-0.032
						6.925	1.003	2.560			36.529	10.757	-3.085
SK13	0.000	0.000	0.000			11.416	0.556	-0.407			29.356	11.676	-3.085
	-12.535	-0.269	3.582			17.268	2.152	6.776			32.060	16.786	6.274
	-29.435	-7.182	5.751			19.485	-2.250	2.489			28.383	16.719	6.274
	-22.387	-6.434	5.523			12.497	-5.648	-6.963
	-22.371	-14.919	6.447			26.287	-1.639	-1.541		SK80	0	0	0
	-29.855	-15.454	2.977			32.663	0.049	1.684			-6.28	-3.526	-8.906
	-24.682	-0.694	4.659			36.594	1.614	12.803			7.004	0.291	-3.205
	-39.821	-1.020	6.424			22.735	-8.038	1.774			19.694	-3.593	2.9
	-34.870	-5.755	-0.099			27.723	-11.651	0.689			24.016	-3.618	2.9
	-40.739	-13.668	4.245			33.152	-10.631	-0.688			27.795	-2.155	-2.453
	-45.615	-11.810	4.101			42.664	1.673	11.222			33.504	-1.72	-2.453
	-47.842	-6.730	4.092			48.518	1.407	2.441			36.764	-5.074	1.204
	-44.701	-1.334	6.665			45.540	-6.095	-6.643			31.033	-5.78	-5.481
						43.630	-7.867	-8.980			35.501	-13.602	-2.379
SK80	0.000	0.000	0.000			39.957	-10.110	-9.427			27.502	-13.279	-0.572
	-14.369	0.510	-2.167								28.2	-18.309	-5.111
	-29.442	-4.472	1.347		G26340	0.000	0.000	0.000			24.268	-16.877	-5.11
	-22.343	-5.672	3.362			0.628	2.322	0.000
	-22.107	-14.256	1.644			5.337	2.691	16.008		SK88	0	0	0
	-30.986	-14.518	0.166			3.852	0.641	15.964			5.693	3.72	10.784
	-25.129	0.502	2.203			5.097	-2.598	4.287			-8.86	-0.755	6.642
	-38.091	0.544	2.906			10.574	1.309	13.711			-20.461	3.61	7.909
	-34.084	-4.178	0.989			12.275	1.454	13.708			-24.779	3.208	7.908
	-40.539	-12.339	-1.214			18.855	3.049	12.847			-30.56	2.512	5.636
	-45.784	-9.191	1.644			19.294	-1.197	12.706			-34.397	2.336	5.636
	-48.333	-4.478	3.546			13.938	-5.251	3.183			-37.049	6.199	3.986
	-44.602	0.557	5.320			26.022	0.095	20.978			-32.551	6.608	3.986
						33.520	2.285	20.978			-35.414	14.435	4.042
SK88	0.000	0.000	0.000			34.275	3.142	20.977			-28.025	14.551	11.208
	-14.113	-0.603	-0.001			22.874	-7.609	-1.800			-28.383	19.703	7.635
	-29.605	-7.271	2.250			29.141	-11.341	9.746			-24.412	19.146	7.635
	-23.040	-6.860	2.387			35.970	-10.040	8.183
	-21.873	-14.627	1.402			44.698	3.442	8.773		SK89	0	0	0
	-30.707	-15.867	-3.581			50.541	3.511	9.796			4.408	3.163	-1.889
	-25.314	-0.840	1.536			49.113	-3.969	4.160			-9.219	-0.305	-1.923
	-38.485	-1.035	1.530			47.440	-6.197	4.140			-17.81	3.479	-0.696
	-33.813	-5.845	-0.124			43.104	-9.648	5.389			-24.891	4.305	-4.919
	-40.468	-14.731	1.198								-30.209	2.259	-4.933
	-46.045	-10.717	-1.270		G26958	0.000	0.000	0.000			-35.426	2.084	-4.934
	-47.906	-6.829	-1.263			1.264	2.314	-0.058			-37.714	6.354	-0.328
	-45.911	-1.162	2.139			6.050	3.025	9.120			-33.254	7.073	-1.462
						3.710	0.626	9.120			-36.6	14.855	-0.981
SK89	0	0	0			5.944	-3.906	4.941			-28.424	14.523	1.214
	-11.803	-0.472	5.484			13.006	1.593	8.783			-29.806	19.57	1.881
	-29.373	5.33	-5.301			15.986	1.430	8.769			-26.096	19.043	-2.031
	-22.337	6.526	-5.299			20.926	3.188	8.770
	-20.764	14.974	4.114			22.359	-2.721	8.943		SK92	0	0	0
	-30.823	15.047	-1.679			15.900	-6.222	3.117			5.864	3.437	1.412
	-25.046	0.115	-0.197			34.466	1.337	13.146			-9.269	-0.729	-11.217
	-38.949	0.1	-8.972			36.834	1.654	13.140			-20.266	3.457	-2.029
	-34.875	5.164	-4.511			37.146	2.966	13.140			-26.246	4.633	-5.525
	-42.678	13.914	-8.049			26.615	-8.634	-0.072			-30.402	3.116	-5.526
	-47.481	9.417	-8.046			31.433	-15.001	0.991			-35.187	2.989	-5.526
	-48.513	5.371	-3.779			42.433	-11.846	0.945			-38.074	6.309	-5.526
	-45.431	0.475	-4.435			50.691	2.353	5.602			-33.65	7.311	-7.866
						57.884	2.821	6.196			-36.377	14.276	-4.412
SK92	0.000	0.000	0.000			56.927	-4.586	1.528			-28.837	14.26	-1.744
	-11.964	-0.525	-0.002			53.756	-8.093	1.525			-28.904	19.593	-1.744
	-29.144	-7.416	4.069			49.607	-11.648	-1.672			-25.826	19.837	-1.745
	-20.976	-7.405	1.975
	-19.386	-15.225	2.489		G27066	0.000	0.000	0.000		SK94	0	0	0
	-28.747	-16.601	-0.449			1.470	2.450	0.000			5.7	3.974	8.166
	-23.922	-0.720	4.877			4.304	2.114	8.029			-6.735	-0.03	7.257
	-37.392	-1.318	4.873			2.737	-0.284	8.028			-19.624	4.112	7.256
	-33.323	-6.243	2.531			4.808	-3.919	-1.817			-24.817	3.929	7.256
	-40.194	-14.259	3.808			8.692	0.026	9.189			-29.176	2.949	4.382
	-45.466	-11.662	4.498			11.909	-0.051	9.189			-34.463	3.083	4.382
	-47.365	-7.146	0.663			18.718	1.414	9.189			-37.265	7.268	4.382
	-44.209	-1.705	4.307			18.315	-3.317	9.189			-34.19	7.358	-0.487
						14.898	-7.615	8.306			-36.927	15.455	5.249
SK94	0.000	0.000	0.000			29.322	-2.037	16.740			-28.722	15.5	8.189
	-14.164	-0.194	-0.024			33.210	-1.127	16.739			-30.536	20.083	9.264
	-31.094	-7.079	5.931			33.686	0.957	16.739			-26.434	20.323	9.264
	-22.360	-6.609	4.058			25.287	-9.425	4.715
	-21.917	-15.201	4.049			32.114	-15.243	4.715		SK95	0	0	0
	-29.919	-15.853	0.001			38.575	-11.947	1.380			5.615	3.521	1.466
	-26.334	-0.373	4.688			46.625	1.873	15.325			-7.43	-0.437	-6.114
	-39.633	-0.708	6.170			53.179	1.805	4.075			-20.285	3.652	-6.115
	-35.132	-5.620	2.537			53.485	-4.716	6.100			-25.359	3.967	-6.115
	-40.692	-14.828	4.494			51.495	-8.264	6.077			-30.583	2.739	-9.233
	-47.120	-12.069	6.746			47.346	-12.625	8.964			-35.079	2.412	-9.233
	-49.613	-6.888	2.232								-37.767	5.684	-9.233
	-46.098	-1.356	5.918		G27070	0.000	0.000	0.000			-33.176	6.914	-11.492
						1.152	2.009	-0.023			-36.307	14.67	-9.469
SK95	0.000	0.000	0.000			4.366	1.725	3.406			-29.203	14.346	-12.741
	-12.697	-0.157	-0.009			3.131	-0.009	3.386			-28.772	19.157	-6.933
	-29.176	-5.816	3.269			4.032	-3.884	-5.177			-25.801	18.491	-6.934
	-22.238	-6.230	0.756			11.347	0.219	7.834
	-22.098	-15.191	2.618			13.912	0.022	7.815		SK99	0	0	0
	-30.440	-15.790	-0.631			20.645	1.697	7.786			3.487	2.228	-1.576
	-25.215	-0.535	2.724			20.379	-3.225	7.783			-8.762	-1.172	-6.251
	-37.836	-0.874	4.085			13.440	-6.365	-1.970			-20.579	2.366	-8.724
	-33.821	-5.186	0.421			31.696	1.079	14.553			-25.369	2.35	-8.725
	-40.136	-14.422	2.118			36.417	-0.264	14.547			-29.511	1.516	0.581
	-45.632	-11.364	3.397			36.909	1.802	14.546			-34.294	1.765	0.581
	-47.706	-6.561	4.082			23.848	-8.764	-5.708			-36.194	4.908	0.581
	-44.270	-1.161	4.451			30.877	-14.723	-5.720			-31.621	4.932	-0.285
						38.247	-12.752	-4.288			-34.469	12.233	6.775
SK99	0.000	0.000	0.000			48.697	1.165	11.596			-28.052	12.05	3.085
	-13.010	0.567	2.869			55.236	1.457	1.207			-29.55	17.975	3.084
	-28.564	-5.151	4.997			54.284	-5.271	1.174			-25.174	16.477	3.083
	-21.320	-6.016	3.475			51.032	-8.921	1.173
	-22.441	-14.079	3.594			46.855	-12.404	-6.280		SK102	0	0	0
	-29.998	-14.213	1.127								4.251	4.539	-2.994
	-24.295	0.566	4.187		G29226	0.000	0.000	0.000			-7.382	-1.233	2.486
	-37.131	0.637	5.958			0.574	2.221	-0.028			-20.037	2.72	2.485
	-33.853	-4.275	-2.451			4.494	2.371	5.054			-24.765	2.628	2.485
	-40.179	-11.466	3.130			2.345	0.422	5.054			-28.692	1.443	2.485
	-44.119	-8.697	7.941			6.271	-3.539	5.583			-33.92	1.131	2.485
	-45.909	-4.458	5.129			9.728	1.190	7.997			-36.651	4.84	2.485
	-42.887	0.449	7.402			12.320	1.241	7.988			-32.635	5.212	2.485
						18.526	2.343	7.967			-36.346	12.747	8.117
SK102	0.000	0.000	0.000			19.652	-1.787	7.967			-29.775	13.654	10.227
	-14.200	-0.547	0.390			14.491	-5.790	2.548			-30.267	18.915	8.422
	-30.454	-7.573	2.796			30.471	-0.064	15.999			-26.835	19.04	8.421
	-21.823	-7.610	3.555			35.604	-0.109	15.989
	-21.392	-15.984	6.639			35.064	1.829	15.990		SK117	0	0	0
	-29.416	-16.652	0.523			24.406	-8.039	5.258			5.405	2.907	10.63
	-25.801	-0.775	3.456			31.957	-13.896	5.224			-8.25	-2.101	1.531
	-38.836	-1.009	3.267			38.696	-12.058	6.784			-18.551	2.36	9.813
	-34.677	-6.261	2.199			47.830	2.017	10.943			-23.364	2.559	9.812
	-40.931	-14.719	5.818			53.274	2.515	2.384			-27.758	1.312	5.129
	-45.981	-11.389	4.438			51.872	-5.955	3.686			-32.446	1.352	5.129
	-47.374	-7.715	7.843			50.335	-7.648	3.692			-36.209	4.529	5.128
	-44.667	-1.319	5.313			46.100	-10.875	0.012			-31.14	5.745	5.128
											-35.346	13.115	2.434
SK117	0.000	0.000	0.000		G38353	0.000	0.000	0.000			-28.204	13.021	0.181
	-13.230	0.628	0.000			0.906	2.392	-0.001			-29.113	18.52	0.181
	-29.999	-4.275	1.899			4.931	2.193	9.941			-25.546	17.868	0.181
	-21.801	-5.107	1.488			3.163	0.207	9.940
	-23.863	-13.901	1.473			5.712	-3.364	-0.554		SK122	0	0	0
	-31.083	-13.607	-0.006			10.763	0.314	8.370			4.814	3.135	6.103
	-24.586	1.060	1.989			14.768	0.390	8.368			-7.283	-1.392	6.102
	-38.037	1.788	3.117			20.004	2.591	8.367			-19.898	1.501	6.103
	-34.720	-3.223	0.763			20.402	-2.086	8.367			-23.814	1.54	6.103
	-41.857	-9.979	1.734			15.273	-5.823	9.221			-28.76	0.047	3.644
	-46.529	-6.857	1.346			30.915	-1.112	10.633			-32.767	-0.689	3.644
	-48.377	-2.288	0.932			34.333	0.284	11.541			-35.338	1.932	3.644
	-44.739	2.267	3.399			34.837	2.103	11.538			-30.25	3.419	8.575
						24.293	-8.585	2.794			-34.513	10.822	4.475
SK122	0.000	0.000	0.000			30.606	-14.166	4.279			-28.733	11.541	4.474
	-13.434	-0.333	-0.003			38.504	-12.883	5.162			-28.672	16.493	4.474
	-28.829	-6.054	1.253			48.577	1.625	8.805			-24.767	15.83	4.474
	-22.485	-6.362	1.713			54.369	2.265	7.667
	-21.373	-14.742	1.864			52.712	-4.605	-0.842		SK126	0	0	0
	-30.483	-15.423	-1.585			49.763	-8.449	-0.846			4.819	4.049	0.492
	-24.373	-0.527	1.289			47.120	-11.688	-0.855			-6.92	-0.631	0.574
	-37.379	-0.733	0.263								-19.771	3.305	0.573
	-33.453	-5.596	0.432		G38357	0.000	0.000	0.000			-25.457	3.756	-5.434
	-39.761	-13.593	2.643			0.933	2.203	0.000			-30.242	2.455	-5.435
	-43.679	-9.964	2.635			5.831	2.798	9.430			-34.558	2.078	-5.435
	-46.245	-6.244	2.631			3.995	1.095	9.429			-36.728	5.844	-1.663
	-42.558	-0.848	3.906			6.856	-3.351	9.772			-31.92	6.73	-1.663
						10.807	2.184	9.884			-35.424	14.421	-5.117
SK126	0.000	0.000	0.000			15.128	2.038	9.884			-29.12	14.05	-5.281
	-13.383	-0.033	-0.002			21.132	3.485	9.881			-29.599	18.237	-9.115
	-29.092	-5.511	4.094			21.574	-0.399	9.881			-25.096	17.963	-0.056
	-21.258	-6.164	3.177			14.393	-6.119	-1.140
	-23.030	-14.033	1.563			33.358	2.685	9.994		H28224	0.000	0.000	0.000
	-29.381	-14.030	-0.549			38.089	2.146	9.993			-4.571	3.160	0.735
	-24.406	0.262	3.426			37.551	3.215	9.992			6.343	-2.001	1.172
	-37.437	0.297	1.414			25.110	-8.612	2.244			22.420	0.076	2.524
	-33.130	-4.621	0.984			31.397	-14.114	2.233			26.190	-0.637	4.820
	-38.973	-12.048	3.379			40.639	-11.280	2.219			30.949	-2.507	5.893
	-43.336	-8.668	3.377			52.494	3.714	16.897			36.600	-2.779	5.890
	-45.548	-5.455	2.623			57.950	3.167	6.578			39.382	0.360	5.889
	-43.227	-0.012	3.025			56.565	-4.451	6.539			35.239	1.818	5.891
						53.085	-8.579	6.531			39.009	8.524	17.069
H28224	0.000	0.000	0.000			49.840	-11.543	6.511			31.688	9.157	5.841
	-13.879	0.062	-0.001								29.886	15.075	5.839
	-31.016	-5.750	1.585		G25626	0.000	0.000	0.000			26.741	15.228	5.839
	-24.269	-6.085	2.924			1.712	2.849	8.048
	-22.266	-14.379	2.922			4.804	2.042	11.299		H28295	0.000	0.000	0.000
	-31.576	-15.473	2.946			3.236	-0.220	11.298			-3.688	2.882	9.688
	-26.820	0.069	4.276			7.104	-3.298	12.087			7.762	-1.336	9.651
	-39.534	0.494	4.269			13.162	-0.269	12.884			19.939	2.740	-1.983
	-35.940	-4.627	-5.835			13.701	-0.239	12.884			23.539	3.739	0.069
	-43.424	-11.801	-0.797			20.887	1.243	14.529			29.409	1.803	2.483
	-48.578	-8.871	-0.801			20.950	-3.115	6.594			35.465	1.905	2.474
	-50.333	-5.407	-0.334			15.358	-5.801	15.782			36.985	5.002	2.472
	-46.907	0.191	1.544			33.041	-1.256	18.990			33.187	6.038	2.473
						35.182	-0.813	18.990			35.508	13.629	0.976
H28295	0.000	0.000	0.000			35.507	0.787	18.991			29.477	13.490	1.768
	-12.286	-0.420	0.005			23.423	-8.690	2.913			28.263	18.539	2.310
	-28.092	-6.892	3.360			30.112	-14.113	2.913			25.292	18.491	2.299
	-20.674	-6.667	2.740			38.250	-12.524	4.019
	-19.662	-15.146	2.031			48.927	0.562	21.647		H30964	0.000	0.000	0.000
	-29.462	-15.846	-0.870			55.247	0.897	12.806			-4.333	3.806	1.644
	-23.569	-0.753	3.780			54.140	-5.154	12.806			8.392	-1.251	4.205
	-36.930	-0.921	3.760			51.259	-8.298	12.806			20.971	3.392	-7.257
	-33.088	-5.721	2.048			47.086	-12.380	12.806			26.299	3.694	-5.899
	-39.989	-13.501	1.179								32.185	2.192	-4.600
	-44.552	-10.879	4.214		G25974	0.000	0.000	0.000			37.918	2.796	-4.606
	-46.723	-6.319	4.154			0.850	2.051	0.288			40.108	5.645	-4.609
	-43.124	-0.991	3.893			5.562	1.573	12.221			35.294	6.628	-4.612
						4.295	-0.013	12.221			37.226	16.153	-4.334
H30964	0.000	0.000	0.000			6.347	-3.493	0.349			30.944	14.579	1.452
	-13.769	-0.231	1.347			10.858	0.137	6.151			29.835	20.548	2.931
	-32.253	-7.088	2.666			11.672	0.107	6.149			26.918	20.903	2.915
	-24.109	-6.891	2.556			18.485	1.496	6.149
	-25.143	-15.377	-3.139			19.980	-2.713	7.506		H37393	0.000	0.000	0.000
	-33.272	-16.070	-3.144			14.715	-6.245	0.775			-6.224	3.475	-3.199
	-28.101	-0.805	-5.192			32.549	0.318	11.942			7.524	-1.014	-3.303
	-42.106	-0.525	-5.196			34.399	0.703	11.942			22.377	3.727	-2.716
	-37.406	-5.739	-3.629			34.757	1.376	11.942			26.140	3.573	-3.530
	-44.059	-12.970	-4.920			24.068	-7.425	0.219			32.940	3.197	-3.530
	-49.783	-10.346	-4.931			29.561	-12.620	-4.792			39.474	3.619	-3.545
	-51.193	-5.498	-3.681			36.235	-11.119	-6.165			42.203	7.145	-2.522
	-47.462	-0.741	2.652			46.498	1.705	6.221			35.792	7.874	-4.947
						52.232	2.296	-1.096			38.669	16.260	2.277
H37393	0.000	0.000	0.000			51.706	-4.007	-1.096			30.279	15.346	1.263
	-14.966	0.414	0.000			49.459	-6.892	0.233			28.875	21.329	-2.650
	-32.680	-6.363	0.191			45.188	-11.032	0.232			25.073	21.050	-2.707
	-24.486	-6.189	1.719
	-23.782	-15.572	1.716		G27068	0.000	0.000	0.000		H46098	0.000	0.000	0.000
	-33.118	-16.398	-4.458			1.155	2.677	-0.026			-4.559	4.384	-2.201
	-28.181	0.379	3.050			4.771	2.511	1.833			7.457	-0.829	1.243
	-42.440	0.209	3.046			3.145	0.470	1.821			20.897	3.376	-1.010
	-37.648	-5.132	0.742			5.737	-3.553	-1.317			25.063	2.597	-3.650
	-44.825	-12.663	0.944			12.394	1.171	9.589			30.970	1.583	-3.653
	-51.162	-10.336	2.422			15.692	0.858	9.588			36.857	2.212	-6.020
	-53.241	-5.712	0.399			20.560	2.240	9.587			39.174	5.309	-2.854
	-49.730	0.059	3.091			22.340	-2.443	9.587			34.939	6.102	-2.321
						14.626	-6.397	-2.191			37.814	14.410	2.743
H46098	0.000	0.000	0.000			33.268	0.174	8.055			30.542	13.967	-2.738
	-13.940	0.616	-0.001			35.684	0.421	8.054			30.461	19.464	0.450
	-31.601	-4.843	4.165			35.650	1.847	8.054			27.311	19.564	0.435
	-23.301	-5.293	9.096			25.110	-8.782	0.246
	-23.263	-14.193	5.327			30.571	-14.175	-3.754		H46191	0.000	0.000	0.000
	-31.808	-14.408	5.314			40.499	-11.984	5.182			-5.062	5.065	-9.387
	-25.313	1.266	8.449			48.535	2.444	3.584			7.531	-1.807	-9.242
	-39.771	1.680	8.413			54.915	2.074	0.767			20.912	2.603	-7.607
	-36.376	-3.271	0.085			53.882	-4.359	-4.010			26.183	2.858	-7.619
	-42.989	-10.907	1.003			51.083	-8.210	-4.014			31.788	1.624	-7.621
	-49.605	-7.762	0.999			47.177	-12.212	-4.015			35.697	1.617	-6.699
	-51.049	-3.489	1.671								38.684	5.247	-5.583
	-47.043	1.803	6.788		G29359	0.000	0.000	0.000			34.178	5.563	-5.585
						0.734	2.217	-0.001			37.441	13.952	-5.242
H46191	0.000	0.000	0.000			4.291	1.739	1.029			31.291	13.606	-4.473
	-15.223	0.111	-0.247			2.091	-0.752	1.028			31.020	19.472	-4.540
	-31.218	-6.665	15.126			5.623	-4.847	-3.444			27.397	19.629	-4.541
	-23.708	-6.694	12.423			12.931	-0.092	8.152
	-22.771	-15.549	8.006			15.110	-0.258	8.131		H47002	0.000	0.000	0.000
	-32.624	-16.583	7.658			21.481	1.296	8.128			-5.327	3.893	4.613
	-27.476	-0.144	5.311			22.654	-4.185	8.128			7.039	-0.939	-4.198
	-40.893	-0.191	10.248			15.238	-7.430	-4.094			21.776	3.569	-2.887
	-36.966	-5.427	4.073			32.226	-0.031	1.180			25.973	3.699	-1.203
	-41.302	-14.520	5.663			36.916	0.078	1.171			30.627	2.206	-1.242
	-48.380	-10.706	5.663			37.323	1.144	1.173			37.140	2.202	-1.251
	-50.305	-5.595	13.594			25.700	-10.067	-8.354			39.646	5.741	-1.255
	-47.710	0.024	5.304			32.463	-16.011	-0.806			33.690	6.565	-5.937
						42.525	-13.738	-2.751			38.159	15.039	2.099
H47002	0	0	0			52.854	1.019	9.100			31.134	14.805	-2.350
	-14.781	0.162	0.017			59.570	1.865	6.690			30.657	20.878	-1.614
	-30.664	7.478	-0.211			58.623	-5.426	1.325			27.101	21.233	-1.616
	-23.831	6.7	-2.169			56.000	-8.250	1.323
	-23.164	15.093	-5.447			51.893	-12.635	1.324		H49063	0	0	0
	-32.098	16.785	4.69								5.47	3.971	0.845
	-27.223	0.892	2.787		G29557	0.000	0.000	0.000			-7.303	-0.992	0.76
	-40.945	1.561	-8.031			0.940	2.205	-0.002			-21.539	2.431	1.065
	-39.71	11.597	3.798			3.771	2.512	-1.208			-26.082	2.259	1.057
	-41.424	15.482	3.657			2.743	0.171	-1.208			-31.658	0.355	1.737
	-48.627	12.167	-7.018			6.259	-3.793	0.673			-37.706	-0.269	1.735
	-51.16	7.686	-1.491			11.986	0.811	2.037			-40.086	3.539	1.735
	-47.498	2.123	-2.378			13.223	0.648	2.023			-35.715	4.471	1.735
						19.568	2.551	2.007			-39.528	13.098	0.758
H49063	0	0	0			20.087	-2.003	2.007			-30.524	13.26	0.95
	-13.469	0.718	5.047			14.508	-6.435	-6.064			-30.753	17.757	2.235
	-31.35	8.673	-0.288			31.751	1.084	5.500			-26.268	17.198	2.232
	-23.576	7.683	-10.791			36.094	1.062	5.496
	-20.767	16.358	1.128			35.965	2.166	5.495		H30384	0.000	0.000	0.000
	-33.6	17.7	-1.934			25.186	-9.181	-2.169			-4.312	3.579	2.156
	-26.647	1.257	4.35			31.209	-14.739	-2.172			8.398	-1.484	4.149
	-40.361	1.585	4.36			40.406	-12.271	-0.257			21.669	2.019	-2.868
	-39.54	11.051	5.062			49.190	2.014	2.442			26.843	3.042	5.164
	-42.416	15.314	-6.19			56.226	2.308	-5.068			31.653	0.172	2.970
	-50.019	11.875	-7.313			55.827	-4.710	-5.074			37.335	0.073	2.967
	-51.16	6.812	2.382			52.579	-8.335	-5.075			40.178	3.252	-1.858
	-48.032	1.269	3.921			47.661	-12.114	-5.075			35.526	4.589	-2.102
											38.719	12.710	1.502
H30384	0.000	0.000	0.000		G33721	0.000	0.000	0.000			31.570	11.972	2.584
	-13.650	0.376	-1.278			1.219	2.109	-0.001			31.721	18.060	2.864
	-31.151	-5.156	-2.684			3.917	1.096	0.920			27.747	17.423	2.863
	-23.168	-6.220	0.415			2.905	-0.517	0.915
	-24.018	-14.428	-0.156			6.551	-4.021	-4.141		H30965	0.000	0.000	0.000
	-31.108	-14.825	-4.557			13.426	-0.105	0.969			-5.603	3.872	2.107
	-26.070	0.822	1.419			13.967	-0.182	0.967			7.583	-0.816	0.757
	-39.929	1.050	1.417			21.149	1.263	0.967			21.094	2.870	-1.360
	-35.745	-4.061	-2.479			23.699	-5.777	7.784			25.874	3.212	-0.694
	-42.913	-11.437	2.168			16.377	-6.477	2.904			31.401	1.637	-0.695
	-47.998	-7.971	2.162			34.763	0.407	12.009			36.943	1.255	-0.695
	-49.974	-3.827	-1.788			38.205	-0.116	12.008			39.461	5.257	-5.133
	-46.448	0.983	-0.229			38.037	1.696	12.009			34.788	5.635	-3.286
						24.167	-9.123	-10.473			38.090	13.984	-1.157
H30965	0.000	0.000	0.000			30.282	-13.868	-10.834			30.432	13.061	-3.601
	-12.785	0.003	-0.001			39.466	-12.221	-11.517			30.915	19.078	-0.358
	-30.742	-6.883	3.094			50.343	1.588	6.148			28.137	19.735	-0.358
	-22.612	-6.945	5.907			56.484	2.835	1.226
	-23.207	-16.146	1.563			54.853	-3.182	-4.708		HG47027	0.000	0.000	0.000
	-30.875	-16.764	-1.895			51.717	-7.200	-4.712			-4.421	4.219	0.865
	-26.175	-0.377	0.829			48.427	-10.734	-4.711			8.104	-2.306	0.858
	-40.284	-0.411	1.268								23.129	0.521	0.031
	-35.290	-5.321	1.036		G38350	0.000	0.000	0.000			26.841	0.570	-8.118
	-41.801	-14.060	2.771			0.944	1.997	-0.001			30.615	-2.170	-8.034
	-47.776	-11.003	2.752			5.727	1.700	12.518			36.839	-3.596	-8.036
	-50.500	-5.899	2.752			3.581	-0.329	12.516			39.873	0.335	-8.035
	-47.492	-0.691	4.299			7.913	-3.852	8.492			35.277	1.130	-8.036
						11.913	-0.128	19.891			39.684	9.588	-6.505
H47027	0.000	0.000	0.000			16.409	-0.618	19.848			33.158	10.376	-10.802
	-13.776	-0.158	0.000			21.797	1.601	19.848			34.256	16.833	-0.549
	-32.699	-7.448	-2.565			22.606	-3.799	19.848			30.878	17.045	-0.549
	-23.128	-6.258	8.444			17.487	-6.384	15.351
	-22.139	-15.319	4.628			33.362	-1.734	15.049		H48024	0.000	0.000	0.000
	-32.924	-16.719	-1.505			37.842	-0.013	15.047			-5.440	3.042	-0.584
	-27.452	-0.097	-1.581			37.682	0.816	15.047			7.085	-0.406	3.680
	-40.353	-0.153	-1.584			26.555	-9.536	5.473			22.074	3.431	1.556
	-36.838	-5.298	-6.040			32.026	-15.468	7.373			26.751	3.625	1.560
	-42.383	-13.923	3.666			42.699	-12.620	2.902			32.811	2.878	1.441
	-48.657	-10.215	3.662			51.219	1.183	12.600			37.094	2.797	1.435
	-50.496	-5.786	5.529			58.757	1.570	8.597			40.453	6.385	1.436
	-46.464	-0.060	8.590			58.071	-4.753	10.756			35.622	8.028	3.026
						54.887	-8.601	10.756			38.243	15.937	2.962
H48024	0.000	0.000	0.000			51.632	-13.133	10.757			31.093	14.800	0.968
	-14.447	-0.471	-0.003								30.721	20.371	2.662
	-31.756	-8.063	4.763		G40522	0.000	0.000	0.000			26.521	19.876	2.652
	-23.194	-7.235	5.152			1.362	2.099	-0.004
	-23.464	-16.613	3.735			5.051	1.624	10.776		H48078	0.000	0.000	0.000
	-31.145	-17.169	0.499			3.848	-0.034	10.763			-5.117	5.306	3.425
	-26.759	-0.711	6.203			4.684	-3.970	-3.046			9.215	-0.502	1.716
	-40.843	-0.673	6.201			11.025	-0.400	4.250			22.902	3.229	3.146
	-36.616	-5.907	2.415			13.546	-0.576	4.243			27.104	4.461	4.335
	-44.164	-13.618	7.457			19.367	0.617	4.241			31.643	1.155	1.311
	-49.187	-11.825	7.449			21.258	-3.274	13.949			37.030	0.259	1.305
	-51.447	-6.557	2.397			15.379	-7.096	9.782			40.899	4.216	1.708
	-48.013	-0.977	6.628			31.993	-0.489	9.944			36.062	5.868	4.902
						35.032	-0.571	9.940			40.529	14.695	2.135
H48078	0.000	0.000	0.000			37.396	0.750	15.791			33.935	14.866	2.971
	-15.187	-0.653	0.000			24.762	-9.335	4.830			33.816	20.728	3.862
	-33.653	-8.702	3.148			31.693	-14.801	4.519			29.575	20.861	3.851
	-25.091	-8.045	2.328			40.382	-12.708	6.325
	-24.340	-16.959	0.797			49.426	1.094	12.203		H48088	0.000	0.000	0.000
	-34.889	-18.685	-3.497			55.802	1.531	11.668			-6.148	4.997	-3.973
	-29.193	-1.512	2.601			53.767	-4.007	-0.282			8.261	-0.642	1.609
	-42.756	-2.131	2.598			52.227	-7.247	-0.289			22.135	3.945	-4.555
	-38.121	-7.218	-0.640			47.004	-11.559	-0.320			26.979	3.379	-2.720
	-45.003	-16.205	0.902								32.747	1.647	-2.443
	-51.200	-12.815	0.899		SK13	0.000	0.000	0.000			38.139	1.260	1.091
	-53.935	-8.606	0.896			1.322	1.902	0.412			41.915	5.919	-2.648
	-50.843	-2.860	-0.304			6.459	2.190	10.218			36.467	6.421	-5.510
						3.406	0.573	10.217			39.433	15.526	-1.486
H48088	0.000	0.000	0.000			5.435	-4.009	-1.257			32.708	14.405	-0.009
	-15.122	0.747	-0.006			10.957	1.022	4.751			31.448	21.738	0.782
	-35.066	-6.425	-0.068			13.292	0.690	4.751			27.867	22.511	0.762
	-25.097	-6.735	2.567			17.672	2.474	6.933
	-25.159	-15.735	-0.420			22.194	-2.890	6.932		H48621	0.000	0.000	0.000
	-35.495	-16.275	-4.769			15.483	-5.629	2.421			-4.260	5.687	1.196
	-30.298	0.917	-2.393			29.922	0.559	5.301			9.579	-1.281	4.579
	-43.469	1.020	-2.396			33.669	0.017	5.300			23.790	1.323	5.299
	-38.742	-4.399	-1.857			34.916	2.019	6.664			28.305	0.499	7.297
	-46.245	-13.502	-0.318			23.466	-8.397	-4.635			32.393	-1.939	5.731
	-52.995	-9.706	-0.320			29.749	-12.144	-4.639			39.911	-2.517	5.729
	-54.847	-4.782	-0.484			37.306	-9.927	-3.570			42.527	0.895	5.730
	-51.686	0.692	2.334			46.584	2.843	5.994			38.391	2.200	7.919
						52.576	2.779	-5.833			41.271	10.234	9.265
H48621	0.000	0.000	0.000			50.883	-3.562	-5.834			34.701	10.506	5.060
	-15.235	0.454	-0.482			48.410	-7.580	-5.839			33.625	17.072	8.322
	-33.819	-5.588	-0.434			45.135	-11.121	-5.839			29.762	17.540	7.769
	-24.864	-5.242	9.720
	-24.747	-14.770	1.363		SK80	0.000	0.000	0.000
	-35.339	-14.697	1.353			0.306	1.979	-0.001
	-29.084	1.084	2.316			5.717	2.020	6.211
	-42.058	1.493	4.945			2.838	-0.210	6.211
	-38.154	-3.650	2.344			5.279	-3.779	1.977
	-45.814	-11.987	4.215			8.277	0.192	9.510
	-52.568	-8.375	4.212			13.361	-0.366	9.510
	-53.412	-3.647	3.844			18.387	1.569	9.510
	-50.143	1.838	3.209			21.712	-3.888	9.510
						15.183	-5.346	8.898
						28.747	-2.216	8.830
						33.105	-1.896	8.830
						36.447	1.140	8.829
						23.451	-8.636	0.457
						29.896	-12.573	0.456
						36.536	-11.652	0.456
						46.238	1.289	10.139
						52.272	1.462	-2.641
						50.347	-4.695	-2.641
						47.733	-7.619	-2.642
						43.969	-11.626	-2.642
					SK88	0.000	0.000	0.000
						0.639	1.669	0.001
						2.977	1.493	10.836
						2.126	-0.465	10.834
						5.164	-4.090	8.945
						8.513	0.548	9.737
						13.667	0.173	9.734
						18.461	1.809	9.706
						21.860	-3.818	9.704
						15.394	-6.028	11.864
						31.207	-1.776	10.746
						33.845	-0.612	10.744
						34.276	1.575	10.744
						24.502	-8.514	2.616
						29.254	-12.760	-1.290
						37.213	-10.459	-0.861
						47.000	1.782	8.842
						51.734	2.034	-3.857
						50.430	-4.606	-3.859
						47.990	-7.399	-3.859
						44.671	-11.492	-3.856
					SK89	0	0	0
						0.977	-2.107	0.002
						8.215	-1.803	-6.193
						2.471	0.126	-6.193
						4.724	3.76	-8.54
						10.594	-0.127	-10.945
						13.036	0.298	-10.94
						18.28	-1.577	-10.94
						22.187	3.694	-13.766
						15.242	5.338	-5.117
						30.424	0.975	-11.623
						36.437	1.863	-9.852
						37.761	-1.166	-9.848
						23.334	8.822	-7.935
						28.822	12.993	-9.119
						38.46	10.905	-4.847
						47.88	-1.493	-14.382
						53.086	-1.676	-14.387
						50.719	6.212	-14.385
						49.598	7.636	-14.384
						45.986	11.872	-14.385
					SK92	0.000	0.000	0.000
						0.979	2.296	0.000
						5.332	1.678	9.062
						2.593	-0.020	9.062
						5.054	-3.695	-1.299
						8.447	0.264	8.414
						13.575	-0.331	8.414
						18.198	1.252	8.414
						21.014	-3.689	8.414
						15.038	-6.608	1.306
						30.124	-2.856	9.543
						33.805	-1.125	9.543
						33.848	0.819	9.543
						24.016	-8.730	-3.290
						29.987	-13.398	-3.291
						37.957	-11.746	-3.291
						46.724	0.738	6.148
						53.756	0.985	4.558
						52.530	-5.134	4.558
						50.078	-8.444	4.558
						46.621	-11.637	4.557
					SK94	0.000	0.000	0.000
						1.355	2.486	-0.004
						5.422	1.651	1.457
						2.722	0.102	1.455
						5.199	-3.786	-0.410
						9.267	0.377	3.491
						13.152	-0.198	3.491
						18.190	1.214	3.491
						22.366	-4.326	8.330
						15.067	-5.826	-1.748
						31.945	-3.224	4.596
						35.786	-1.030	4.595
						35.359	0.753	4.594
						23.673	-8.344	-5.118
						29.952	-13.117	-4.244
						38.537	-11.177	-1.280
						47.108	0.783	2.649
						54.443	1.153	-4.628
						53.047	-5.010	-4.631
						50.629	-8.217	-4.632
						46.313	-12.057	-4.629
					SK95	0.000	0.000	0.000
						0.508	1.781	-0.003
						4.972	1.692	0.954
						2.385	-0.620	0.953
						4.776	-4.035	-3.820
						8.803	-0.219	1.164
						12.454	-0.358	1.162
						18.605	1.668	1.162
						20.598	-3.726	3.463
						15.792	-5.959	6.129
						29.947	-1.921	0.456
						33.552	-0.950	0.454
						33.965	1.456	0.452
						22.821	-7.693	-11.411
						29.183	-12.379	-9.550
						37.365	-10.992	0.602
						45.584	1.826	-0.425
						52.193	2.334	-5.358
						51.086	-4.055	-8.244
						48.729	-7.064	-8.245
						45.315	-10.768	-8.246
					SK99	0.000	0.000	0.000
						0.279	1.855	0.002
						4.466	1.933	10.166
						3.222	-0.312	10.157
						6.326	-3.568	5.432
						8.564	-0.071	6.270
						11.616	-0.221	6.250
						17.259	2.115	6.249
						20.907	-3.203	8.781
						15.203	-5.115	11.742
						31.076	-0.714	12.894
						34.801	0.592	12.879
						35.708	2.967	12.878
						23.633	-7.588	0.477
						29.470	-11.983	-0.301
						36.053	-9.716	0.017
						45.059	2.998	8.671
						52.239	2.978	8.580
						49.116	-3.028	-2.967
						47.001	-6.123	-2.968
						43.865	-9.828	-2.968
					SK102	0.000	0.000	0.000
						0.780	1.807	-0.001
						5.483	1.786	3.746
						1.893	-0.203	3.746
						4.893	-4.514	-1.943
						8.746	0.321	2.084
						12.296	-0.056	2.084
						18.264	1.640	9.564
						21.865	-3.860	14.652
						13.878	-6.945	-1.208
						29.914	-1.455	3.179
						35.262	-0.749	3.179
						33.457	1.065	3.179
						22.330	-9.793	-9.097
						28.428	-14.623	-9.097
						36.432	-12.752	-9.097
						48.659	0.574	14.699
						54.208	0.483	1.878
						51.695	-6.277	1.877
						48.923	-9.598	1.877
						45.587	-12.987	1.877
					SK117	0.000	0.000	0.000
						0.766	1.938	0.000
						4.783	2.029	-3.803
						2.173	0.198	-3.803
						4.124	-3.797	-8.475
						7.394	0.962	0.453
						13.218	0.995	0.452
						19.420	2.394	0.452
						20.817	-2.623	0.452
						13.626	-5.230	0.620
						29.777	0.382	4.136
						32.690	-0.773	4.136
						33.573	2.275	4.136
						22.521	-8.197	-8.399
						29.051	-12.979	-8.399
						36.458	-10.797	-8.399
						46.469	2.272	2.614
						52.261	2.408	-4.866
						50.878	-3.524	-4.867
						48.502	-7.376	-4.867
						44.840	-10.400	-4.867
					SK122	0.000	0.000	0.000
						0.513	1.672	-0.001
						4.001	1.749	1.248
						2.191	0.357	1.248
						4.798	-3.362	2.131
						7.346	0.771	2.360
						13.198	0.501	2.358
						17.362	1.834	2.358
						20.581	-2.886	2.264
						13.803	-5.451	-5.477
						27.843	-1.173	2.587
						32.328	-0.665	2.586
						32.355	1.654	2.586
						22.181	-8.385	-9.725
						28.322	-12.486	-5.250
						37.105	-10.264	4.420
						45.614	1.810	2.677
						50.449	2.217	-4.251
						48.884	-3.864	-4.253
						47.052	-7.069	-4.253
						44.070	-10.612	-4.253
					SK126	0.000	0.000	0.000
						0.654	1.681	-0.004
						5.079	1.642	10.384
						3.158	-0.227	10.384
						4.905	-3.625	5.589
						9.883	-0.157	11.689
						11.680	-0.302	11.687
						17.372	1.447	11.686
						20.839	-2.359	14.138
						15.155	-6.229	12.987
						27.843	0.175	16.689
						34.843	0.397	16.685
						34.614	1.596	16.685
						23.281	-8.874	5.105
						28.161	-13.053	3.566
						34.869	-11.627	8.547
						44.506	1.236	12.889
						50.082	1.258	8.130
						49.074	-5.117	5.601
						46.085	-8.566	5.594
						42.830	-11.643	5.589
					H28224	0.000	0.000	0.000
						0.736	2.081	-0.001
						5.625	1.614	16.150
						4.479	-0.277	16.149
						5.944	-3.873	3.959
						13.789	-0.912	14.226
						14.509	-0.917	14.223
						18.003	0.566	14.221
						21.646	-4.321	14.220
						15.530	-6.572	2.036
						29.175	-2.354	6.084
						34.417	-1.418	6.076
						35.535	0.092	6.075
						24.287	-8.481	-5.786
						31.566	-13.667	4.596
						39.637	-11.319	3.572
						48.321	0.698	1.664
						54.985	1.679	0.546
						53.622	-4.315	0.546
						51.263	-7.469	0.547
						46.587	-10.825	0.545
					H28295	0.000	0.000	0.000
						1.662	2.310	-0.001
						6.046	1.528	7.725
						3.772	0.186	7.725
						4.120	-3.489	-1.005
						9.417	-0.533	5.632
						10.908	-0.670	5.631
						17.136	0.738	5.631
						19.775	-3.433	6.042
						13.999	-6.580	4.362
						29.419	-1.625	3.298
						32.310	-1.521	3.298
						32.812	0.299	3.297
						21.520	-8.701	-10.531
						27.041	-13.437	-10.532
						35.668	-11.920	-10.532
						45.731	-0.085	7.890
						51.870	0.510	-4.835
						50.146	-5.045	-4.835
						47.326	-8.216	-4.835
						44.598	-11.647	-4.835
					H30964	0.000	0.000	0.000
						0.413	2.153	0.000
						6.315	2.663	14.722
						3.063	0.846	14.722
						6.040	-3.410	1.547
						11.290	0.928	10.135
						14.684	0.670	10.135
						20.068	2.396	17.603
						23.765	-3.134	17.603
						16.208	-5.269	-2.088
						32.113	-0.831	11.306
						35.427	0.189	11.306
						36.580	2.702	11.306
						26.812	-7.448	0.766
						31.309	-12.111	0.765
						39.965	-10.138	-2.463
						49.247	3.060	17.756
						57.258	3.763	16.814
						54.660	-2.118	3.148
						52.517	-5.912	3.147
						48.362	-9.511	3.147
					H37393	0.000	0.000	0.000
						1.025	2.711	-0.001
						6.510	1.729	8.856
						3.112	0.145	8.856
						5.514	-3.664	-3.992
						13.116	-0.076	11.726
						14.013	-0.077	11.726
						20.088	1.205	11.726
						20.878	-4.112	8.191
						15.477	-6.287	3.950
						30.633	-0.829	14.182
						36.984	-0.457	14.181
						38.730	0.705	14.181
						25.665	-8.713	0.120
						31.408	-13.707	0.119
						40.731	-11.874	8.073
						50.845	0.754	17.753
						57.361	1.539	4.906
						55.752	-4.689	0.319
						53.716	-8.534	0.319
						47.907	-11.468	0.319
					H46098	0.000	0.000	0.000
						1.306	2.628	0.000
						7.198	2.323	7.823
						3.354	0.537	7.822
						4.795	-3.473	-0.267
						11.040	0.667	8.783
						13.041	0.507	8.783
						19.336	1.775	7.203
						21.741	-3.161	12.444
						15.901	-6.469	11.942
						29.944	-1.142	11.735
						32.984	-0.681	11.735
						34.436	0.908	11.735
						23.812	-9.592	-1.964
						30.400	-14.418	7.306
						37.666	-12.116	5.168
						46.996	0.761	4.438
						54.892	0.321	4.458
						53.629	-6.488	4.457
						50.400	-9.353	4.456
						46.172	-12.591	4.456
					H46191	0.000	0.000	0.000
						0.435	1.729	0.000
						5.185	1.846	13.428
						2.513	0.026	13.428
						6.148	-3.949	5.319
						9.682	0.131	16.063
						11.092	0.016	16.063
						17.650	1.452	16.063
						21.701	-4.085	16.063
						15.401	-6.920	4.919
						32.624	-1.544	15.981
						36.494	-0.995	15.981
						35.831	0.670	15.981
						25.989	-9.889	4.128
						31.675	-14.274	4.127
						39.370	-12.069	4.946
						47.206	0.716	11.273
						55.260	1.095	0.489
						53.967	-4.836	0.480
						51.219	-8.846	0.480
						46.607	-12.538	0.478
					H47002	0	0	0
						0.76	-2.611	0.001
						4.73	-1.805	-9.293
						2.622	-0.277	-6.269
						6.855	3.824	-5.596
						12.063	-0.095	-6.269
						13.863	-0.097	-6.265
						21.03	-1.559	-6.26
						21.971	2.165	-6.225
						16.647	5.508	4.929
						31.917	0.715	-5.191
						38.545	-0.323	-5.19
						38.675	-1.635	-5.188
						25.801	7.766	7.079
						32.684	12.132	7.085
						41.088	10.143	5.901
						51.32	-1.769	-1.545
						56.664	-2.429	2.551
						54.666	4.962	2.574
						52.098	6.701	2.575
						47.251	10.375	2.574
					H49063	0.000	0.000	0.000
						0.280	2.214	0.000
						4.837	1.944	7.153
						3.415	0.705	7.152
						6.428	-3.670	7.163
						13.299	0.503	15.987
						15.419	0.521	15.975
						20.023	2.185	15.960
						22.628	-1.966	15.960
						15.295	-5.976	7.451
						34.469	0.096	19.697
						37.424	0.960	19.698
						37.815	2.993	19.706
						25.719	-7.542	5.210
						30.173	-11.074	5.209
						40.094	-11.058	5.209
						49.635	2.548	13.047
						55.876	2.430	5.732
						55.243	-2.828	5.731
						52.392	-7.186	5.731
						48.297	-10.652	5.731
					H30384	0.000	0.000	0.000
						0.656	1.743	-0.002
						4.739	1.573	-0.639
						1.637	-0.029	-0.639
						5.321	-4.132	1.386
						11.628	-0.253	8.151
						12.121	-0.253	8.149
						17.895	1.236	8.148
						20.895	-4.428	8.149
						14.328	-7.092	-4.019
						30.719	-0.850	5.008
						36.803	-1.440	5.000
						36.987	0.335	5.000
						23.916	-8.959	-6.625
						29.652	-14.235	-4.556
						37.267	-12.841	-0.945
						49.821	0.688	8.211
						54.920	0.725	4.231
						52.069	-5.423	-7.405
						50.290	-8.395	-7.407
						45.900	-12.074	-7.407
					H30965	0.000	0.000	0.000
						1.180	1.984	-0.002
						6.311	1.240	6.111
						2.439	-0.426	6.104
						5.400	-3.912	1.536
						9.940	-0.284	0.863
						12.704	-0.259	0.842
						17.104	0.999	0.841
						20.755	-3.506	0.841
						15.480	-6.619	1.299
						31.765	-1.625	9.210
						36.228	-1.746	9.193
						37.128	0.951	9.188
						24.413	-9.060	-2.724
						31.887	-14.426	-1.595
						38.641	-12.407	-0.237
						49.241	0.673	9.010
						55.689	1.088	-3.368
						53.651	-4.855	-4.055
						50.875	-7.977	-4.057
						47.217	-11.829	-4.057
					H47027	0.000	0.000	0.000
						0.979	1.961	0.000
						5.064	2.265	10.950
						2.895	0.304	10.944
						6.462	-3.820	0.994
						12.725	0.206	10.205
						13.069	0.207	10.200
						21.035	2.453	10.195
						22.101	-2.403	18.601
						16.379	-6.155	8.374
						33.073	-0.638	9.609
						36.123	0.529	9.606
						36.922	2.402	9.607
						25.482	-8.671	-0.008
						31.566	-14.050	-0.167
						41.244	-11.940	10.619
						49.896	2.109	11.143
						56.763	2.357	10.637
						54.373	-4.385	-0.761
						52.046	-7.939	-0.762
						47.915	-11.657	-0.768
					H48024	0.000	0.000	0.000
						1.481	1.963	0.000
						5.102	1.454	2.621
						2.596	-0.444	2.619
						5.853	-4.363	3.751
						11.383	-0.247	4.556
						14.794	-0.454	4.554
						19.583	0.791	4.553
						21.776	-3.181	4.571
						15.733	-7.039	5.794
						33.358	-2.277	6.930
						37.022	-1.508	6.929
						37.293	0.147	6.928
						24.476	-9.554	-2.406
						30.344	-15.115	0.959
						39.508	-13.146	1.419
						50.243	0.042	4.234
						55.856	0.435	-0.380
						54.517	-5.923	-0.423
						52.312	-9.989	-1.008
						47.626	-13.099	-1.011
					H48078	0.000	0.000	0.000
						0.696	2.212	-0.001
						4.111	1.503	2.331
						1.689	-0.358	2.330
						6.616	-5.164	0.454
						10.869	-0.469	4.044
						13.499	-1.074	4.043
						19.896	0.716	4.042
						20.931	-4.141	4.042
						15.848	-7.111	-2.709
						33.595	-2.078	7.226
						37.199	-1.863	7.222
						37.839	0.205	7.222
						26.736	-9.701	-4.495
						32.976	-15.048	-0.623
						42.454	-12.209	1.889
						52.728	0.142	3.101
						57.519	0.582	-3.496
						56.885	-5.608	-2.611
						54.315	-8.888	-2.613
						49.491	-13.233	-2.622
					H48088	0.000	0.000	0.000
						0.628	2.118	-0.002
						4.614	2.017	3.122
						2.438	0.061	3.121
						6.370	-4.427	-1.172
						11.661	0.482	8.933
						14.012	0.223	8.923
						22.377	2.101	8.922
						22.056	-3.090	8.921
						15.764	-6.745	-5.485
						34.365	-1.147	14.556
						38.522	0.338	10.005
						38.910	1.250	9.991
						26.612	-9.234	-4.973
						32.401	-14.864	-3.419
						42.273	-11.930	-0.170
						51.603	1.293	3.951
						58.344	1.938	-0.412
						57.674	-4.650	-1.753
						55.878	-8.289	-1.389
						50.017	-12.592	-1.390
					H48621	0.000	0.000	0.000
						0.992	2.434	-0.003
						4.534	2.332	3.912
						2.315	0.589	3.903
						8.018	-3.848	5.436
						12.980	0.910	4.715
						13.316	0.773	4.714
						19.691	2.614	4.712
						21.415	-2.589	4.711
						15.922	-6.220	-2.441
						32.912	0.635	0.993
						36.118	1.041	0.989
						36.828	2.344	0.989
						26.302	-7.611	-7.738
						32.792	-13.286	-7.741
						42.231	-10.047	-6.295
						50.932	3.631	-2.225
						57.192	4.234	-7.242
						56.761	-2.660	-7.248
						54.590	-6.574	-7.248
						49.574	-10.876	-7.249

## Sheet: S3
Figure S3: Cranial and mandibular shape differences between E. europaeus (in grey) and E. roumanicus (in black). Ventral (a) and dorsal (b) sides of the cranium, and mandible (c) among all populations (left) and sympatric (center) and allopatric (right) populations only.
